# Supplementary material for: Evolutionary compromises in fungal fitness: hydrophobins can hinder the adverse dispersal of conidiospores and challenge their survival
Source: ISME J. 2020 Jul 6;14(10):2610–24. doi: 10.1038/s41396-020-0709-0 (PMC7490268; doi:10.1038/s41396-020-0709-0)
Supplement: Supplementary file 2 — Dataset 1 [file 41396_2020_709_MOESM2_ESM.xlsx]

## Sheet: raw merged
					Carbon sources
strain name	species, Tg=1, Th=2	mutation, wt=0, Δhfb4=1, Δhfb10=2, Δhfb4Δhfb10=3	time, h	parameter, OD750=0, conidia coverage=1, hyphae coverage=2	water	Tween 80	N-acetyl-D-galactosamine	N-acetyl-D-glucosamine	N-acetyl-β- D-mannosamine	adonitol	amygdalin	D-arabinose	L-arabinose	D-arabitol	arbutin	D-cellobiose	α-cyclodextrin	β-cyclodextrin	dextrin	i-erythritol	D-fructose	L-fucose	D-galactose	D-galacturonic acid	gentobiose	D-gluconic acid	D-glucosamine	α-D-glucose	α-D-glucose- 1 -phosphate	glucuronamide	D-glucuronic acid	glycerol	glycogen	m-inositol	2-keto-D-gluconic acid	α-D-lactose	lactulose	maltitol	maltose	maltotriose	D-mannitol	D-mannose	D-melezitose	D-melibiose	α-methyl-D-galactoside	β-methyl-D-galactoside	α-methyl-D-glucoside	β-methyl-D-glucoside	palatinose
Tg-wt	1	0	8	0	0.205	0.145	0.204	0.196	0.203	0.201	0.207	0.198	0.197	0.204	0.197	0.216	0.202	0.216	0.219	0.205	0.204	0.242	0.208	0.184	0.208	0.21	0.205	0.226	0.21	0.214	0.215	0.233	0.269	0.219	0.218	0.2	0.205	0.197	0.196	0.217	0.213	0.218	0.213	0.217	0.217	0.23	0.223	0.211	0.213
Tg-wt	1	0	8	0	0.222	0.146	0.209	0.204	0.195	0.206	0.212	0.196	0.206	0.208	0.195	0.2	0.201	0.21	0.219	0.216	0.212	0.23	0.211	0.18	0.211	0.205	0.205	0.226	0.201	0.212	0.199	0.212	0.246	0.214	0.225	0.2	0.194	0.193	0.202	0.2	0.218	0.223	0.223	0.222	0.225	0.235	0.229	0.217	0.217
Tg-wt	1	0	8	0	0.215	0.172	0.2	0.213	0.209	0.203	0.223	0.193	0.202	0.196	0.192	0.198	0.212	0.208	0.244	0.203	0.208	0.231	0.197	0.178	0.195	0.196	0.191	0.203	0.203	0.207	0.205	0.208	0.216	0.209	0.221	0.202	0.182	0.182	0.19	0.194	0.204	0.221	0.209	0.208	0.218	0.224	0.207	0.215	0.211
TgΔhfb4-1	1	1	8	0	0.205	0.246	0.219	0.205	0.208	0.21	0.224	0.222	0.218	0.205	0.214	0.227	0.204	0.229	0.229	0.211	0.222	0.238	0.24	0.444	0.234	0.23	0.224	0.231	0.185	0.241	0.206	0.236	0.281	0.23	0.215	0.223	0.213	0.215	0.212	0.223	0.249	0.251	0.224	0.25	0.235	0.247	0.237	0.227	0.22
TgΔhfb4-1	1	1	8	0	0.194	0.24	0.198	0.206	0.196	0.198	0.205	0.212	0.219	0.199	0.207	0.222	0.188	0.21	0.253	0.212	0.241	0.238	0.216	0.146	0.209	0.203	0.203	0.232	0.213	0.239	0.218	0.234	0.296	0.21	0.2	0.212	0.206	0.201	0.205	0.22	0.23	0.234	0.219	0.22	0.241	0.24	0.22	0.221	0.202
TgΔhfb4-4	1	1	8	0	0.226	0.242	0.215	0.226	0.208	0.212	0.222	0.23	0.236	0.229	0.241	0.234	0.206	0.226	0.302	0.231	0.252	0.23	0.226	0.167	0.229	0.229	0.234	0.272	0.243	0.226	0.221	0.226	0.352	0.223	0.23	0.228	0.223	0.219	0.23	0.24	0.247	0.246	0.234	0.227	0.239	0.241	0.241	0.234	0.233
TgΔhfb4-4	1	1	8	0	0.228	0.237	0.219	0.231	0.215	0.227	0.236	0.225	0.245	0.244	0.246	0.253	0.242	0.223	0.315	0.246	0.25	0.242	0.243	0.173	0.237	0.239	0.239	0.269	0.275	0.226	0.223	0.238	0.355	0.225	0.252	0.234	0.215	0.222	0.234	0.266	0.296	0.283	0.226	0.227	0.243	0.257	0.245	0.235	0.23
TgΔhfb10-2	1	2	8	0	0.2	0.192	0.202	0.193	0.196	0.193	0.194	0.196	0.203	0.201	0.197	0.212	0.185	0.177	0.206	0.207	0.201	0.197	0.199	0.172	0.194	0.204	0.197	0.212	0.195	0.194	0.205	0.199	0.218	0.201	0.194	0.191	0.186	0.19	0.188	0.203	0.217	0.207	0.2	0.2	0.206	0.213	0.21	0.207	0.2
TgΔhfb10-2	1	2	8	0	0.206	0.176	0.208	0.196	0.192	0.191	0.198	0.197	0.197	0.194	0.199	0.209	0.188	0.226	0.218	0.203	0.209	0.216	0.194	0.173	0.201	0.195	0.183	0.217	0.211	0.198	0.202	0.201	0.227	0.202	0.196	0.196	0.185	0.183	0.192	0.202	0.217	0.222	0.201	0.219	0.204	0.217	0.21	0.2	0.202
TgΔhfb10-3	1	2	8	0	0.238	0.197	0.209	0.195	0.198	0.212	0.207	0.205	0.206	0.211	0.197	0.217	0.203	0.288	0.212	0.21	0.201	0.236	0.213	0.222	0.197	0.215	0.197	0.222	0.208	0.201	0.203	0.223	0.257	0.224	0.208	0.195	0.19	0.193	0.198	0.214	0.21	0.224	0.23	0.217	0.234	0.238	0.219	0.204	0.215
TgΔhfb10-3	1	2	8	0	0.209	0.202	0.216	0.206	0.194	0.206	0.195	0.191	0.195	0.204	0.217	0.209	0.192	0.201	0.219	0.203	0.196	0.223	0.197	0.166	0.211	0.211	0.213	0.206	0.204	0.2	0.195	0.196	0.218	0.206	0.206	0.207	0.196	0.192	0.195	0.199	0.204	0.209	0.198	0.206	0.209	0.218	0.207	0.2	0.208
TgΔhfb4Δhfb10-2	1	3	8	0	0.22	0.253	0.206	0.215	0.203	0.208	0.215	0.259	0.226	0.231	0.22	0.25	0.205	0.261	0.291	0.262	0.238	0.251	0.233	0.167	0.226	0.226	0.232	0.261	0.243	0.23	0.209	0.243	0.315	0.226	0.214	0.204	0.2	0.197	0.207	0.253	0.25	0.267	0.236	0.262	0.232	0.25	0.244	0.226	0.215
TgΔhfb4Δhfb10-2	1	3	8	0	0.223	0.219	0.2	0.233	0.213	0.216	0.222	0.215	0.214	0.211	0.229	0.289	0.202	0.252	0.284	0.229	0.236	0.23	0.253	0.166	0.22	0.206	0.221	0.253	0.348	0.235	0.226	0.23	0.301	0.215	0.231	0.212	0.202	0.202	0.203	0.217	0.246	0.238	0.238	0.244	0.227	0.244	0.226	0.228	0.218
TgΔhfb4Δhfb10-11	1	3	8	0	0.23	0.231	0.211	0.21	0.209	0.203	0.208	0.229	0.214	0.226	0.221	0.223	0.199	0.236	0.269	0.218	0.24	0.232	0.221	0.221	0.222	0.213	0.233	0.228	0.246	0.239	0.215	0.243	0.34	0.217	0.234	0.206	0.331	0.202	0.208	0.238	0.238	0.256	0.227	0.229	0.23	0.239	0.235	0.227	0.22
TgΔhfb4Δhfb10-11	1	3	8	0	0.212	0.232	0.203	0.221	0.199	0.21	0.218	0.224	0.221	0.254	0.212	0.23	0.205	0.205	0.25	0.239	0.235	0.239	0.225	0.173	0.223	0.208	0.219	0.253	0.275	0.226	0.208	0.226	0.342	0.236	0.216	0.217	0.203	0.207	0.214	0.243	0.243	0.25	0.226	0.224	0.222	0.233	0.231	0.219	0.208
Th-wt	2	0	8	0	0.222	0.228	0.222	0.203	0.209	0.203	0.21	0.208	0.186	0.208	0.235	0.225	0.2	0.193	0.229	0.214	0.207	0.245	0.212	0.192	0.212	0.223	0.21	0.229	0.21	0.208	0.217	0.215	0.234	0.207	0.225	0.222	0.21	0.21	0.214	0.202	0.228	0.221	0.225	0.217	0.231	0.247	0.246	0.216	0.219
Th-wt	2	0	8	0	0.232	0.231	0.214	0.21	0.213	0.216	0.207	0.209	0.209	0.222	0.217	0.228	0.207	0.194	0.235	0.22	0.218	0.235	0.214	0.181	0.214	0.205	0.203	0.221	0.222	0.213	0.243	0.223	0.252	0.238	0.297	0.225	0.215	0.204	0.209	0.208	0.246	0.225	0.221	0.226	0.249	0.251	0.247	0.248	0.235
Th-wt	2	0	8	0	0.225	0.213	0.235	0.196	0.202	0.21	0.21	0.21	0.212	0.212	0.217	0.207	0.192	0.203	0.243	0.208	0.209	0.23	0.216	0.175	0.209	0.216	0.21	0.211	0.213	0.209	0.23	0.217	0.229	0.212	0.241	0.234	0.21	0.212	0.205	0.217	0.234	0.227	0.233	0.235	0.238	0.237	0.243	0.234	0.222
ThΔhfb4-3	2	1	8	0	0.235	0.219	0.226	0.218	0.216	0.217	0.198	0.21	0.207	0.216	0.21	0.23	0.224	0.26	0.227	0.225	0.196	0.248	0.205	0.164	0.208	0.213	0.215	0.232	0.223	0.229	0.218	0.222	0.274	0.225	0.201	0.224	0.203	0.205	0.207	0.213	0.237	0.246	0.231	0.236	0.236	0.247	0.242	0.235	0.22
ThΔhfb4-3	2	1	8	0	0.237	0.211	0.219	0.206	0.205	0.209	0.222	0.217	0.211	0.209	0.218	0.217	0.221	0.209	0.212	0.218	0.203	0.213	0.211	0.177	0.207	0.215	0.216	0.227	0.231	0.223	0.22	0.217	0.244	0.208	0.216	0.211	0.196	0.195	0.203	0.205	0.235	0.223	0.223	0.218	0.219	0.23	0.227	0.222	0.21
ThΔhfb4-11	2	1	8	0	0.201	0.209	0.211	0.192	0.194	0.194	0.193	0.205	0.208	0.207	0.197	0.212	0.182	0.214	0.22	0.207	0.196	0.209	0.193	0.16	0.199	0.212	0.194	0.22	0.204	0.197	0.199	0.204	0.264	0.207	0.205	0.213	0.2	0.203	0.198	0.207	0.202	0.22	0.213	0.215	0.216	0.217	0.225	0.214	0.215
ThΔhfb4-11	2	1	8	0	0.205	0.198	0.197	0.19	0.195	0.188	0.279	0.197	0.209	0.203	0.197	0.198	0.182	0.228	0.211	0.214	0.197	0.208	0.201	0.173	0.195	0.22	0.201	0.204	0.202	0.221	0.199	0.204	0.266	0.193	0.282	0.206	0.2	0.204	0.188	0.192	0.195	0.223	0.211	0.205	0.211	0.216	0.228	0.217	0.205
ThΔhfb10-2	2	2	8	0	0.21	0.158	0.21	0.21	0.192	0.201	0.199	0.196	0.205	0.208	0.195	0.207	0.179	0.182	0.187	0.194	0.184	0.205	0.197	0.174	0.198	0.199	0.195	0.209	0.2	0.194	0.203	0.197	0.227	0.198	0.188	0.201	0.192	0.193	0.191	0.199	0.199	0.21	0.209	0.203	0.203	0.218	0.227	0.204	0.21
ThΔhfb10-2	2	2	8	0	0.221	0.198	0.204	0.186	0.187	0.192	0.206	0.197	0.215	0.19	0.177	0.201	0.174	0.167	0.208	0.197	0.187	0.214	0.193	0.162	0.197	0.195	0.188	0.193	0.199	0.192	0.194	0.209	0.232	0.214	0.205	0.196	0.186	0.183	0.184	0.187	0.206	0.204	0.203	0.207	0.21	0.236	0.222	0.208	0.202
ThΔhfb10-17	2	2	8	0	0.216	0.224	0.214	0.221	0.208	0.219	0.218	0.206	0.21	0.225	0.214	0.212	0.21	0.191	0.225	0.236	0.222	0.237	0.219	0.335	0.214	0.233	0.208	0.218	0.235	0.221	0.213	0.236	0.263	0.218	0.215	0.21	0.205	0.199	0.201	0.211	0.223	0.221	0.225	0.24	0.247	0.261	0.263	0.225	0.247
ThΔhfb10-17	2	2	8	0	0.226	0.205	0.221	0.215	0.229	0.23	0.218	0.21	0.215	0.229	0.223	0.225	0.219	0.194	0.22	0.226	0.213	0.233	0.218	0.174	0.214	0.216	0.21	0.22	0.227	0.23	0.212	0.226	0.238	0.237	0.228	0.209	0.204	0.202	0.206	0.207	0.243	0.231	0.227	0.255	0.232	0.259	0.247	0.221	0.219
ThΔhfb4Δhfb10-27	2	3	8	0	0.226	0.208	0.212	0.202	0.215	0.206	0.204	0.207	0.207	0.212	0.215	0.213	0.206	0.256	0.223	0.211	0.205	0.214	0.204	0.176	0.203	0.21	0.203	0.221	0.235	0.218	0.217	0.222	0.249	0.217	0.231	0.204	0.198	0.202	0.205	0.205	0.218	0.216	0.225	0.217	0.222	0.228	0.223	0.212	0.218
ThΔhfb4Δhfb10-27	2	3	8	0	0.202	0.194	0.192	0.209	0.205	0.218	0.214	0.209	0.214	0.207	0.222	0.193	0.188	0.236	0.226	0.214	0.194	0.216	0.193	0.16	0.202	0.204	0.191	0.2	0.209	0.201	0.2	0.235	0.24	0.211	0.201	0.204	0.199	0.19	0.189	0.189	0.228	0.205	0.205	0.218	0.245	0.232	0.222	0.214	0.213
ThΔhfb4Δhfb10-30	2	3	8	0	0.232	0.157	0.2	0.19	0.189	0.199	0.194	0.204	0.201	0.211	0.226	0.202	0.199	0.186	0.198	0.204	0.2	0.2	0.199	0.167	0.208	0.212	0.203	0.212	0.212	0.2	0.202	0.218	0.191	0.206	0.198	0.198	0.205	0.199	0.189	0.199	0.207	0.209	0.205	0.207	0.214	0.22	0.219	0.214	0.206
ThΔhfb4Δhfb10-30	2	3	8	0	0.248	0.259	0.229	0.238	0.235	0.264	0.225	0.229	0.228	0.197	0.243	0.224	0.248	0.206	0.283	0.232	0.232	0.232	0.228	0.192	0.222	0.222	0.22	0.24	0.229	0.226	0.214	0.213	0.211	0.23	0.246	0.223	0.204	0.218	0.216	0.244	0.229	0.222	0.219	0.212	0.246	0.247	0.245	0.24	0.228
Tg-wt	1	0	12	0	0.207	0.112	0.207	0.199	0.205	0.204	0.208	0.199	0.2	0.205	0.2	0.222	0.206	0.221	0.197	0.207	0.209	0.244	0.212	0.184	0.213	0.21	0.209	0.23	0.216	0.22	0.219	0.199	0.273	0.222	0.221	0.2	0.206	0.197	0.197	0.222	0.221	0.227	0.221	0.221	0.222	0.237	0.228	0.215	0.218
Tg-wt	1	0	12	0	0.236	0.118	0.213	0.208	0.196	0.208	0.214	0.197	0.208	0.211	0.195	0.205	0.206	0.213	0.2	0.221	0.217	0.233	0.216	0.179	0.215	0.207	0.212	0.229	0.206	0.218	0.202	0.215	0.252	0.218	0.23	0.201	0.196	0.194	0.205	0.205	0.223	0.23	0.229	0.227	0.23	0.24	0.234	0.222	0.222
Tg-wt	1	0	12	0	0.217	0.124	0.203	0.219	0.212	0.206	0.224	0.198	0.202	0.198	0.192	0.202	0.214	0.197	0.228	0.208	0.212	0.234	0.197	0.178	0.198	0.199	0.197	0.208	0.208	0.209	0.209	0.211	0.213	0.213	0.226	0.203	0.181	0.184	0.192	0.198	0.211	0.227	0.218	0.216	0.223	0.229	0.21	0.221	0.215
TgΔhfb4-1	1	1	12	0	0.227	0.245	0.237	0.223	0.239	0.225	0.234	0.239	0.241	0.228	0.227	0.236	0.22	0.246	0.279	0.231	0.24	0.247	0.255	0.563	0.244	0.245	0.244	0.253	0.194	0.255	0.219	0.247	0.332	0.243	0.222	0.232	0.221	0.224	0.223	0.242	0.262	0.263	0.239	0.261	0.247	0.259	0.25	0.237	0.232
TgΔhfb4-1	1	1	12	0	0.205	0.245	0.204	0.225	0.215	0.204	0.21	0.214	0.236	0.216	0.213	0.233	0.191	0.21	0.306	0.235	0.26	0.241	0.222	0.096	0.214	0.215	0.222	0.247	0.218	0.247	0.225	0.242	0.341	0.214	0.201	0.22	0.209	0.204	0.207	0.231	0.25	0.241	0.226	0.227	0.247	0.249	0.225	0.228	0.212
TgΔhfb4-4	1	1	12	0	0.234	0.275	0.221	0.28	0.211	0.233	0.231	0.235	0.241	0.286	0.305	0.264	0.208	0.199	0.418	0.31	0.291	0.231	0.235	0.169	0.287	0.234	0.239	0.338	0.328	0.226	0.225	0.273	0.484	0.234	0.244	0.232	0.227	0.221	0.243	0.322	0.294	0.31	0.25	0.252	0.247	0.248	0.249	0.243	0.237
TgΔhfb4-4	1	1	12	0	0.235	0.272	0.225	0.291	0.223	0.272	0.246	0.234	0.252	0.312	0.27	0.294	0.247	0.214	0.434	0.393	0.3	0.248	0.258	0.179	0.303	0.25	0.25	0.346	0.347	0.229	0.23	0.307	0.493	0.237	0.267	0.238	0.221	0.226	0.253	0.367	0.378	0.362	0.238	0.252	0.253	0.269	0.255	0.247	0.233
TgΔhfb10-2	1	2	12	0	0.201	0.148	0.203	0.196	0.199	0.195	0.196	0.198	0.206	0.203	0.199	0.216	0.184	0.177	0.202	0.209	0.203	0.195	0.2	0.171	0.194	0.204	0.198	0.215	0.2	0.198	0.207	0.201	0.227	0.205	0.201	0.193	0.187	0.189	0.189	0.208	0.222	0.212	0.204	0.203	0.21	0.218	0.215	0.211	0.203
TgΔhfb10-2	1	2	12	0	0.21	0.096	0.219	0.2	0.194	0.193	0.197	0.199	0.2	0.195	0.2	0.213	0.187	0.214	0.21	0.205	0.211	0.209	0.195	0.171	0.201	0.194	0.184	0.217	0.215	0.201	0.204	0.203	0.243	0.205	0.199	0.196	0.186	0.185	0.194	0.207	0.222	0.235	0.204	0.223	0.207	0.222	0.214	0.204	0.205
TgΔhfb10-3	1	2	12	0	0.243	0.252	0.211	0.198	0.199	0.214	0.209	0.206	0.208	0.213	0.197	0.218	0.209	0.29	0.211	0.215	0.204	0.235	0.216	0.173	0.199	0.215	0.199	0.225	0.213	0.203	0.204	0.225	0.262	0.225	0.213	0.197	0.191	0.194	0.198	0.219	0.216	0.23	0.236	0.221	0.236	0.241	0.224	0.209	0.217
TgΔhfb10-3	1	2	12	0	0.214	0.233	0.219	0.208	0.196	0.208	0.197	0.192	0.197	0.206	0.217	0.212	0.195	0.2	0.222	0.206	0.198	0.223	0.197	0.164	0.213	0.212	0.214	0.207	0.209	0.203	0.198	0.197	0.227	0.207	0.208	0.207	0.196	0.193	0.196	0.202	0.21	0.215	0.204	0.209	0.213	0.22	0.209	0.202	0.212
TgΔhfb4Δhfb10-2	1	3	12	0	0.226	0.278	0.21	0.245	0.208	0.226	0.224	0.268	0.231	0.261	0.253	0.267	0.21	0.263	0.395	0.314	0.255	0.275	0.239	0.168	0.248	0.231	0.236	0.288	0.335	0.232	0.212	0.368	0.439	0.235	0.226	0.209	0.203	0.199	0.218	0.319	0.273	0.292	0.247	0.295	0.244	0.26	0.251	0.24	0.22
TgΔhfb4Δhfb10-2	1	3	12	0	0.224	0.217	0.202	0.284	0.219	0.23	0.24	0.22	0.217	0.236	0.272	0.331	0.207	0.254	0.395	0.286	0.255	0.235	0.273	0.167	0.25	0.211	0.231	0.284	0.398	0.239	0.234	0.294	0.43	0.225	0.251	0.217	0.207	0.204	0.225	0.278	0.287	0.264	0.252	0.288	0.239	0.254	0.23	0.241	0.222
TgΔhfb4Δhfb10-11	1	3	12	0	0.24	0.243	0.215	0.224	0.215	0.208	0.216	0.235	0.223	0.23	0.236	0.239	0.2	0.225	0.36	0.265	0.252	0.24	0.228	0.218	0.235	0.214	0.245	0.261	0.325	0.24	0.218	0.285	0.461	0.222	0.251	0.211	0.311	0.204	0.221	0.277	0.254	0.277	0.234	0.238	0.234	0.245	0.239	0.236	0.23
TgΔhfb4Δhfb10-11	1	3	12	0	0.231	0.201	0.205	0.239	0.204	0.217	0.225	0.228	0.223	0.295	0.223	0.237	0.206	0.198	0.345	0.367	0.254	0.242	0.236	0.174	0.242	0.209	0.223	0.286	0.37	0.226	0.212	0.26	0.423	0.241	0.22	0.221	0.207	0.21	0.221	0.281	0.26	0.275	0.235	0.237	0.234	0.241	0.238	0.227	0.211
Th-wt	2	0	12	0	0.224	0.228	0.223	0.205	0.21	0.203	0.208	0.208	0.186	0.21	0.236	0.226	0.202	0.198	0.217	0.213	0.206	0.24	0.211	0.18	0.208	0.221	0.208	0.23	0.212	0.208	0.216	0.215	0.229	0.206	0.226	0.222	0.206	0.215	0.217	0.2	0.232	0.222	0.225	0.218	0.232	0.25	0.248	0.218	0.217
Th-wt	2	0	12	0	0.235	0.155	0.216	0.212	0.218	0.215	0.205	0.209	0.209	0.221	0.225	0.224	0.206	0.2	0.224	0.217	0.22	0.225	0.214	0.18	0.212	0.205	0.202	0.22	0.224	0.215	0.243	0.225	0.248	0.247	0.297	0.226	0.214	0.204	0.21	0.208	0.252	0.228	0.221	0.23	0.253	0.253	0.242	0.252	0.235
Th-wt	2	0	12	0	0.23	0.14	0.235	0.196	0.205	0.209	0.208	0.21	0.213	0.212	0.219	0.206	0.192	0.198	0.216	0.204	0.208	0.224	0.214	0.172	0.208	0.215	0.224	0.209	0.212	0.208	0.229	0.213	0.226	0.213	0.242	0.236	0.209	0.212	0.205	0.217	0.242	0.229	0.229	0.236	0.24	0.24	0.243	0.236	0.224
ThΔhfb4-3	2	1	12	0	0.237	0.206	0.231	0.223	0.224	0.22	0.198	0.216	0.214	0.222	0.215	0.236	0.224	0.238	0.223	0.228	0.198	0.251	0.206	0.162	0.208	0.215	0.219	0.237	0.228	0.235	0.22	0.228	0.312	0.23	0.2	0.226	0.204	0.209	0.209	0.216	0.245	0.255	0.234	0.242	0.244	0.254	0.246	0.235	0.223
ThΔhfb4-3	2	1	12	0	0.244	0.174	0.225	0.21	0.208	0.214	0.226	0.222	0.217	0.211	0.218	0.219	0.222	0.203	0.206	0.219	0.204	0.215	0.214	0.175	0.207	0.216	0.215	0.231	0.24	0.231	0.225	0.219	0.279	0.209	0.221	0.212	0.196	0.195	0.207	0.206	0.244	0.228	0.226	0.221	0.222	0.231	0.227	0.224	0.213
ThΔhfb4-11	2	1	12	0	0.203	0.163	0.213	0.197	0.195	0.196	0.194	0.207	0.209	0.209	0.203	0.217	0.182	0.195	0.223	0.209	0.197	0.208	0.194	0.159	0.201	0.213	0.208	0.221	0.208	0.2	0.202	0.206	0.269	0.212	0.207	0.212	0.203	0.206	0.206	0.211	0.206	0.225	0.216	0.218	0.22	0.219	0.226	0.216	0.218
ThΔhfb4-11	2	1	12	0	0.213	0.153	0.204	0.195	0.196	0.19	0.212	0.201	0.212	0.208	0.202	0.204	0.191	0.229	0.212	0.215	0.198	0.205	0.201	0.168	0.196	0.221	0.228	0.207	0.223	0.223	0.201	0.207	0.279	0.192	0.285	0.208	0.2	0.206	0.192	0.196	0.204	0.229	0.212	0.208	0.211	0.217	0.233	0.221	0.208
ThΔhfb10-2	2	2	12	0	0.211	0.15	0.209	0.211	0.193	0.202	0.202	0.199	0.21	0.212	0.201	0.212	0.177	0.178	0.183	0.193	0.185	0.202	0.197	0.172	0.201	0.202	0.199	0.213	0.203	0.195	0.203	0.197	0.266	0.197	0.191	0.204	0.197	0.2	0.199	0.207	0.202	0.212	0.209	0.207	0.207	0.22	0.231	0.207	0.214
ThΔhfb10-2	2	2	12	0	0.262	0.211	0.204	0.19	0.191	0.199	0.208	0.199	0.219	0.195	0.177	0.203	0.173	0.164	0.207	0.199	0.188	0.213	0.195	0.164	0.197	0.196	0.191	0.195	0.201	0.195	0.197	0.209	0.287	0.215	0.205	0.198	0.188	0.184	0.184	0.185	0.213	0.211	0.206	0.21	0.214	0.238	0.224	0.211	0.204
ThΔhfb10-17	2	2	12	0	0.25	0.193	0.216	0.226	0.212	0.221	0.218	0.209	0.21	0.229	0.218	0.216	0.208	0.183	0.219	0.235	0.221	0.239	0.219	0.309	0.212	0.231	0.209	0.218	0.239	0.224	0.215	0.241	0.271	0.222	0.212	0.212	0.206	0.199	0.202	0.21	0.229	0.227	0.228	0.243	0.251	0.265	0.267	0.23	0.252
ThΔhfb10-17	2	2	12	0	0.227	0.16	0.223	0.22	0.232	0.232	0.218	0.211	0.217	0.23	0.222	0.229	0.218	0.191	0.209	0.227	0.214	0.232	0.219	0.171	0.21	0.214	0.211	0.223	0.233	0.235	0.214	0.231	0.246	0.243	0.229	0.211	0.206	0.201	0.207	0.21	0.248	0.234	0.23	0.26	0.236	0.262	0.25	0.222	0.219
ThΔhfb4Δhfb10-27	2	3	12	0	0.227	0.165	0.216	0.204	0.219	0.208	0.204	0.212	0.214	0.219	0.227	0.221	0.205	0.242	0.212	0.211	0.205	0.213	0.206	0.174	0.203	0.218	0.214	0.246	0.24	0.222	0.221	0.221	0.256	0.218	0.233	0.202	0.2	0.211	0.206	0.208	0.224	0.222	0.229	0.218	0.226	0.229	0.225	0.214	0.22
ThΔhfb4Δhfb10-27	2	3	12	0	0.226	0.136	0.216	0.237	0.229	0.247	0.23	0.228	0.233	0.224	0.24	0.205	0.208	0.279	0.249	0.247	0.215	0.25	0.211	0.168	0.214	0.216	0.205	0.211	0.236	0.222	0.221	0.265	0.291	0.235	0.211	0.22	0.211	0.199	0.196	0.199	0.261	0.231	0.23	0.242	0.268	0.25	0.234	0.226	0.225
ThΔhfb4Δhfb10-30	2	3	12	0	0.232	0.111	0.2	0.191	0.186	0.197	0.191	0.201	0.2	0.21	0.231	0.202	0.197	0.165	0.171	0.2	0.199	0.196	0.197	0.163	0.206	0.211	0.203	0.214	0.213	0.189	0.2	0.217	0.209	0.207	0.197	0.195	0.206	0.2	0.188	0.201	0.21	0.208	0.205	0.209	0.213	0.218	0.218	0.213	0.207
ThΔhfb4Δhfb10-30	2	3	12	0	0.249	0.198	0.224	0.237	0.235	0.22	0.225	0.229	0.229	0.195	0.241	0.224	0.249	0.202	0.146	0.232	0.229	0.226	0.227	0.189	0.22	0.221	0.213	0.241	0.232	0.227	0.211	0.209	0.239	0.231	0.247	0.223	0.204	0.218	0.214	0.24	0.23	0.223	0.219	0.211	0.247	0.25	0.247	0.24	0.229
Tg-wt	1	0	18	0	0.209	0.338	0.209	0.203	0.209	0.208	0.21	0.202	0.205	0.208	0.207	0.232	0.209	0.223	0.218	0.211	0.215	0.245	0.216	0.186	0.218	0.213	0.217	0.237	0.226	0.223	0.222	0.202	0.362	0.226	0.23	0.204	0.21	0.199	0.203	0.231	0.223	0.232	0.223	0.221	0.224	0.241	0.23	0.217	0.22
Tg-wt	1	0	18	0	0.241	0.382	0.217	0.214	0.199	0.213	0.219	0.199	0.214	0.216	0.196	0.214	0.21	0.215	0.232	0.226	0.224	0.238	0.221	0.179	0.221	0.21	0.218	0.237	0.215	0.221	0.206	0.224	0.343	0.223	0.24	0.204	0.199	0.196	0.209	0.212	0.227	0.236	0.233	0.229	0.231	0.244	0.236	0.226	0.224
Tg-wt	1	0	18	0	0.22	0.336	0.207	0.225	0.215	0.21	0.228	0.204	0.205	0.201	0.195	0.21	0.216	0.199	0.273	0.213	0.219	0.234	0.199	0.182	0.201	0.203	0.204	0.216	0.219	0.212	0.212	0.216	0.297	0.218	0.236	0.206	0.182	0.187	0.196	0.207	0.214	0.233	0.221	0.215	0.225	0.234	0.211	0.226	0.217
TgΔhfb4-1	1	1	18	0	0.229	0.278	0.24	0.233	0.24	0.23	0.24	0.24	0.248	0.26	0.237	0.282	0.219	0.24	0.411	0.257	0.282	0.253	0.264	0.665	0.267	0.248	0.25	0.344	0.21	0.258	0.218	0.265	0.49	0.246	0.227	0.237	0.225	0.228	0.227	0.32	0.267	0.315	0.249	0.264	0.248	0.26	0.253	0.248	0.234
TgΔhfb4-1	1	1	18	0	0.207	0.265	0.206	0.236	0.218	0.209	0.215	0.222	0.242	0.242	0.225	0.273	0.192	0.234	0.439	0.265	0.308	0.252	0.228	0.087	0.233	0.212	0.233	0.323	0.24	0.25	0.227	0.249	0.494	0.219	0.209	0.221	0.21	0.202	0.217	0.307	0.271	0.292	0.235	0.23	0.248	0.253	0.227	0.238	0.215
TgΔhfb4-4	1	1	18	0	0.25	0.327	0.234	0.476	0.219	0.385	0.312	0.244	0.27	0.454	0.483	0.412	0.218	0.203	0.509	0.491	0.443	0.315	0.378	0.177	0.424	0.264	0.32	0.474	0.464	0.228	0.239	0.483	0.59	0.342	0.432	0.248	0.241	0.231	0.296	0.443	0.468	0.462	0.296	0.42	0.265	0.262	0.262	0.311	0.242
TgΔhfb4-4	1	1	18	0	0.251	0.328	0.235	0.499	0.232	0.454	0.329	0.245	0.299	0.494	0.4	0.449	0.26	0.213	0.533	0.507	0.459	0.366	0.416	0.187	0.443	0.287	0.344	0.484	0.471	0.23	0.246	0.506	0.605	0.292	0.446	0.251	0.232	0.24	0.32	0.507	0.538	0.523	0.263	0.426	0.269	0.29	0.278	0.331	0.244
TgΔhfb10-2	1	2	18	0	0.229	0.076	0.205	0.201	0.201	0.199	0.202	0.201	0.21	0.208	0.208	0.23	0.184	0.178	0.314	0.22	0.213	0.196	0.204	0.174	0.2	0.205	0.204	0.231	0.21	0.198	0.208	0.209	0.422	0.208	0.204	0.196	0.19	0.194	0.192	0.22	0.223	0.219	0.208	0.205	0.21	0.221	0.217	0.213	0.204
TgΔhfb10-2	1	2	18	0	0.211	0.066	0.227	0.207	0.197	0.197	0.205	0.202	0.205	0.204	0.217	0.234	0.19	0.192	0.311	0.208	0.218	0.205	0.201	0.174	0.21	0.195	0.193	0.236	0.225	0.205	0.206	0.212	0.442	0.209	0.206	0.197	0.188	0.189	0.196	0.22	0.227	0.242	0.209	0.223	0.214	0.225	0.216	0.207	0.206
TgΔhfb10-3	1	2	18	0	0.243	0.194	0.213	0.2	0.203	0.217	0.211	0.211	0.21	0.218	0.199	0.225	0.216	0.278	0.262	0.253	0.209	0.235	0.221	0.175	0.202	0.217	0.207	0.234	0.221	0.207	0.205	0.229	0.468	0.226	0.218	0.197	0.192	0.198	0.202	0.229	0.22	0.236	0.238	0.223	0.236	0.242	0.225	0.21	0.216
TgΔhfb10-3	1	2	18	0	0.217	0.126	0.221	0.214	0.199	0.213	0.199	0.193	0.199	0.211	0.225	0.223	0.199	0.202	0.28	0.211	0.188	0.224	0.201	0.165	0.218	0.216	0.222	0.215	0.219	0.205	0.201	0.201	0.425	0.21	0.213	0.21	0.2	0.196	0.201	0.213	0.213	0.222	0.207	0.209	0.214	0.226	0.21	0.203	0.214
TgΔhfb4Δhfb10-2	1	3	18	0	0.251	0.33	0.228	0.446	0.222	0.422	0.38	0.287	0.28	0.469	0.416	0.44	0.225	0.27	0.542	0.548	0.438	0.347	0.378	0.178	0.408	0.264	0.33	0.476	0.507	0.239	0.262	0.596	0.577	0.301	0.426	0.229	0.214	0.206	0.309	0.496	0.495	0.493	0.267	0.516	0.27	0.283	0.272	0.389	0.233
TgΔhfb4Δhfb10-2	1	3	18	0	0.278	0.28	0.211	0.436	0.237	0.409	0.405	0.23	0.262	0.423	0.446	0.438	0.219	0.254	0.521	0.508	0.429	0.324	0.405	0.178	0.403	0.245	0.321	0.41	0.481	0.241	0.256	0.51	0.569	0.282	0.434	0.236	0.221	0.238	0.374	0.425	0.484	0.449	0.278	0.486	0.264	0.275	0.239	0.372	0.236
TgΔhfb4Δhfb10-11	1	3	18	0	0.265	0.303	0.224	0.395	0.229	0.298	0.293	0.242	0.261	0.377	0.342	0.387	0.206	0.227	0.51	0.453	0.415	0.304	0.338	0.227	0.372	0.228	0.306	0.428	0.493	0.241	0.237	0.508	0.597	0.253	0.387	0.221	0.327	0.214	0.285	0.432	0.363	0.465	0.255	0.352	0.247	0.261	0.26	0.294	0.252
TgΔhfb4Δhfb10-11	1	3	18	0	0.261	0.267	0.213	0.418	0.22	0.312	0.296	0.236	0.262	0.462	0.306	0.378	0.219	0.199	0.463	0.525	0.42	0.298	0.375	0.18	0.388	0.227	0.272	0.44	0.526	0.226	0.227	0.475	0.521	0.308	0.331	0.235	0.212	0.219	0.3	0.436	0.418	0.466	0.259	0.367	0.26	0.253	0.26	0.295	0.221
Th-wt	2	0	18	0	0.226	0.178	0.229	0.209	0.211	0.205	0.214	0.208	0.187	0.217	0.247	0.237	0.202	0.197	0.25	0.214	0.214	0.238	0.211	0.18	0.209	0.223	0.21	0.242	0.22	0.21	0.218	0.219	0.348	0.205	0.23	0.223	0.207	0.215	0.217	0.213	0.231	0.223	0.225	0.217	0.231	0.249	0.248	0.218	0.219
Th-wt	2	0	18	0	0.235	0.118	0.217	0.215	0.221	0.219	0.214	0.21	0.21	0.226	0.233	0.247	0.205	0.199	0.263	0.238	0.226	0.222	0.215	0.181	0.215	0.204	0.202	0.231	0.232	0.215	0.239	0.227	0.378	0.247	0.303	0.227	0.217	0.205	0.209	0.218	0.25	0.229	0.222	0.231	0.252	0.255	0.25	0.255	0.237
Th-wt	2	0	18	0	0.229	0.187	0.236	0.197	0.206	0.213	0.215	0.21	0.214	0.215	0.229	0.219	0.193	0.198	0.232	0.204	0.215	0.222	0.214	0.172	0.21	0.216	0.224	0.217	0.22	0.21	0.23	0.219	0.344	0.216	0.25	0.236	0.21	0.211	0.205	0.229	0.242	0.23	0.228	0.234	0.24	0.241	0.243	0.236	0.224
ThΔhfb4-3	2	1	18	0	0.238	0.256	0.237	0.235	0.227	0.237	0.214	0.219	0.219	0.25	0.236	0.273	0.225	0.2	0.34	0.3	0.227	0.263	0.215	0.165	0.239	0.219	0.224	0.303	0.253	0.236	0.221	0.237	0.513	0.237	0.213	0.229	0.205	0.212	0.214	0.272	0.25	0.277	0.241	0.243	0.246	0.258	0.248	0.24	0.224
ThΔhfb4-3	2	1	18	0	0.248	0.193	0.231	0.218	0.211	0.236	0.243	0.225	0.222	0.238	0.244	0.262	0.225	0.211	0.312	0.247	0.237	0.222	0.22	0.179	0.249	0.218	0.22	0.303	0.269	0.232	0.227	0.226	0.472	0.213	0.24	0.216	0.197	0.197	0.212	0.278	0.251	0.255	0.24	0.224	0.224	0.236	0.232	0.231	0.216
ThΔhfb4-11	2	1	18	0	0.208	0.192	0.222	0.206	0.197	0.202	0.207	0.209	0.212	0.219	0.219	0.24	0.187	0.186	0.29	0.215	0.208	0.21	0.196	0.161	0.215	0.214	0.209	0.247	0.229	0.204	0.205	0.216	0.426	0.215	0.216	0.214	0.207	0.208	0.207	0.239	0.212	0.233	0.223	0.217	0.222	0.219	0.228	0.218	0.22
ThΔhfb4-11	2	1	18	0	0.218	0.199	0.214	0.205	0.201	0.198	0.25	0.204	0.215	0.223	0.219	0.229	0.194	0.191	0.29	0.247	0.214	0.207	0.205	0.17	0.211	0.229	0.215	0.237	0.266	0.225	0.204	0.238	0.449	0.193	0.301	0.209	0.202	0.21	0.195	0.228	0.21	0.242	0.224	0.21	0.217	0.217	0.236	0.225	0.212
ThΔhfb10-2	2	2	18	0	0.213	0.185	0.221	0.323	0.195	0.231	0.22	0.2	0.214	0.237	0.232	0.248	0.18	0.18	0.298	0.208	0.204	0.209	0.203	0.175	0.236	0.203	0.204	0.27	0.232	0.196	0.205	0.204	0.441	0.2	0.203	0.206	0.201	0.208	0.202	0.261	0.21	0.237	0.233	0.207	0.207	0.222	0.237	0.209	0.215
ThΔhfb10-2	2	2	18	0	0.257	0.251	0.218	0.211	0.198	0.219	0.227	0.202	0.225	0.228	0.203	0.258	0.179	0.169	0.339	0.286	0.225	0.227	0.203	0.167	0.246	0.2	0.196	0.27	0.231	0.198	0.201	0.219	0.475	0.22	0.229	0.202	0.194	0.188	0.189	0.261	0.222	0.24	0.218	0.211	0.218	0.243	0.23	0.22	0.208
ThΔhfb10-17	2	2	18	0	0.264	0.194	0.221	0.239	0.213	0.228	0.229	0.211	0.212	0.241	0.234	0.236	0.208	0.179	0.292	0.242	0.234	0.238	0.22	0.2	0.22	0.231	0.212	0.239	0.259	0.224	0.216	0.254	0.433	0.224	0.22	0.212	0.209	0.2	0.203	0.239	0.231	0.236	0.236	0.244	0.253	0.265	0.269	0.233	0.252
ThΔhfb10-17	2	2	18	0	0.261	0.139	0.231	0.232	0.234	0.24	0.239	0.212	0.222	0.24	0.241	0.261	0.217	0.192	0.289	0.263	0.229	0.234	0.222	0.173	0.224	0.215	0.216	0.257	0.251	0.237	0.217	0.238	0.394	0.248	0.243	0.214	0.21	0.204	0.211	0.237	0.25	0.243	0.237	0.261	0.238	0.263	0.251	0.225	0.219
ThΔhfb4Δhfb10-27	2	3	18	0	0.231	0.211	0.219	0.205	0.22	0.209	0.209	0.215	0.217	0.223	0.236	0.228	0.206	0.224	0.239	0.215	0.207	0.21	0.206	0.173	0.205	0.219	0.216	0.249	0.253	0.225	0.222	0.227	0.383	0.221	0.236	0.204	0.201	0.213	0.206	0.211	0.224	0.225	0.231	0.214	0.224	0.228	0.224	0.213	0.217
ThΔhfb4Δhfb10-27	2	3	18	0	0.238	0.16	0.196	0.22	0.208	0.226	0.217	0.211	0.219	0.215	0.231	0.203	0.187	0.234	0.229	0.22	0.198	0.218	0.195	0.157	0.2	0.203	0.193	0.213	0.224	0.207	0.204	0.248	0.351	0.219	0.204	0.211	0.204	0.191	0.19	0.2	0.232	0.211	0.209	0.221	0.246	0.235	0.222	0.217	0.215
ThΔhfb4Δhfb10-30	2	3	18	0	0.233	0.156	0.202	0.196	0.186	0.207	0.203	0.2	0.2	0.224	0.26	0.226	0.198	0.163	0.263	0.224	0.211	0.197	0.2	0.166	0.229	0.21	0.206	0.246	0.242	0.195	0.201	0.222	0.363	0.209	0.209	0.195	0.211	0.2	0.188	0.235	0.214	0.216	0.212	0.207	0.214	0.218	0.216	0.214	0.206
ThΔhfb4Δhfb10-30	2	3	18	0	0.253	0.222	0.239	0.261	0.236	0.242	0.247	0.23	0.231	0.215	0.266	0.26	0.255	0.203	0.215	0.248	0.256	0.232	0.231	0.191	0.248	0.225	0.218	0.293	0.271	0.229	0.212	0.24	0.396	0.234	0.262	0.225	0.205	0.219	0.218	0.291	0.233	0.239	0.237	0.209	0.249	0.251	0.25	0.245	0.231
Tg-wt	1	0	24	0	0.212	0.399	0.211	0.206	0.211	0.213	0.213	0.202	0.208	0.209	0.214	0.254	0.212	0.244	0.304	0.216	0.234	0.247	0.219	0.187	0.222	0.214	0.223	0.282	0.239	0.225	0.225	0.224	0.477	0.229	0.232	0.204	0.211	0.198	0.205	0.256	0.229	0.25	0.228	0.225	0.227	0.246	0.232	0.218	0.222
Tg-wt	1	0	24	0	0.246	0.445	0.219	0.219	0.202	0.217	0.224	0.2	0.219	0.223	0.199	0.24	0.214	0.218	0.326	0.238	0.252	0.24	0.226	0.18	0.226	0.212	0.224	0.283	0.229	0.223	0.208	0.23	0.446	0.227	0.245	0.204	0.201	0.197	0.213	0.236	0.232	0.256	0.239	0.232	0.233	0.247	0.239	0.231	0.226
Tg-wt	1	0	24	0	0.225	0.372	0.209	0.234	0.218	0.214	0.24	0.208	0.207	0.207	0.197	0.235	0.219	0.207	0.383	0.224	0.256	0.238	0.204	0.185	0.204	0.207	0.208	0.262	0.239	0.216	0.216	0.224	0.387	0.221	0.241	0.209	0.183	0.189	0.2	0.235	0.22	0.258	0.229	0.218	0.228	0.238	0.212	0.23	0.219
TgΔhfb4-1	1	1	24	0	0.233	0.338	0.243	0.262	0.245	0.251	0.261	0.244	0.258	0.349	0.259	0.357	0.224	0.236	0.455	0.347	0.363	0.29	0.3	0.712	0.337	0.256	0.262	0.43	0.233	0.262	0.221	0.305	0.573	0.261	0.264	0.243	0.228	0.232	0.239	0.385	0.32	0.419	0.272	0.281	0.251	0.264	0.257	0.265	0.236
TgΔhfb4-1	1	1	24	0	0.213	0.324	0.211	0.278	0.225	0.231	0.232	0.23	0.247	0.315	0.245	0.344	0.197	0.246	0.488	0.355	0.392	0.288	0.253	0.053	0.294	0.214	0.242	0.408	0.272	0.256	0.232	0.27	0.583	0.229	0.243	0.226	0.213	0.204	0.231	0.377	0.326	0.387	0.26	0.245	0.256	0.259	0.231	0.258	0.218
TgΔhfb4-4	1	1	24	0	0.268	0.354	0.253	0.546	0.23	0.473	0.452	0.256	0.316	0.503	0.536	0.465	0.229	0.2	0.543	0.548	0.498	0.429	0.459	0.186	0.47	0.29	0.418	0.519	0.505	0.231	0.262	0.523	0.644	0.443	0.517	0.265	0.255	0.242	0.334	0.473	0.523	0.514	0.316	0.504	0.283	0.271	0.272	0.434	0.249
TgΔhfb4-4	1	1	24	0	0.268	0.356	0.249	0.563	0.247	0.544	0.468	0.259	0.36	0.556	0.5	0.497	0.269	0.211	0.565	0.53	0.517	0.473	0.497	0.193	0.482	0.318	0.445	0.53	0.537	0.234	0.272	0.55	0.647	0.347	0.523	0.267	0.241	0.253	0.359	0.538	0.596	0.571	0.28	0.5	0.288	0.305	0.299	0.454	0.254
TgΔhfb10-2	1	2	24	0	0.236	0.1	0.209	0.216	0.205	0.21	0.252	0.204	0.219	0.242	0.26	0.317	0.194	0.186	0.409	0.276	0.289	0.209	0.216	0.179	0.262	0.209	0.211	0.351	0.245	0.203	0.211	0.233	0.473	0.213	0.225	0.199	0.192	0.199	0.208	0.317	0.241	0.274	0.248	0.208	0.212	0.226	0.223	0.231	0.209
TgΔhfb10-2	1	2	24	0	0.23	0.091	0.244	0.251	0.216	0.227	0.273	0.214	0.226	0.273	0.296	0.343	0.214	0.215	0.407	0.262	0.302	0.228	0.228	0.185	0.301	0.213	0.218	0.387	0.284	0.226	0.218	0.262	0.491	0.233	0.249	0.211	0.203	0.207	0.23	0.339	0.266	0.346	0.274	0.241	0.238	0.25	0.24	0.253	0.227
TgΔhfb10-3	1	2	24	0	0.259	0.256	0.217	0.206	0.206	0.231	0.246	0.213	0.211	0.234	0.225	0.272	0.229	0.253	0.401	0.358	0.246	0.243	0.225	0.178	0.224	0.22	0.212	0.282	0.248	0.211	0.207	0.242	0.543	0.229	0.225	0.201	0.194	0.203	0.208	0.271	0.242	0.266	0.257	0.223	0.235	0.243	0.229	0.214	0.218
TgΔhfb10-3	1	2	24	0	0.221	0.178	0.223	0.224	0.203	0.23	0.237	0.194	0.202	0.239	0.267	0.303	0.202	0.213	0.417	0.28	0.241	0.235	0.206	0.166	0.265	0.218	0.227	0.293	0.241	0.209	0.204	0.226	0.485	0.213	0.224	0.213	0.202	0.199	0.215	0.281	0.226	0.266	0.227	0.209	0.216	0.231	0.214	0.209	0.218
TgΔhfb4Δhfb10-2	1	3	24	0	0.276	0.363	0.254	0.523	0.237	0.505	0.493	0.299	0.346	0.536	0.512	0.509	0.238	0.278	0.59	0.605	0.557	0.41	0.483	0.189	0.468	0.3	0.434	0.537	0.592	0.25	0.279	0.633	0.63	0.375	0.517	0.293	0.23	0.216	0.399	0.55	0.568	0.568	0.282	0.582	0.299	0.303	0.294	0.493	0.246
TgΔhfb4Δhfb10-2	1	3	24	0	0.299	0.319	0.225	0.547	0.257	0.506	0.51	0.244	0.313	0.481	0.553	0.488	0.233	0.257	0.564	0.581	0.497	0.44	0.483	0.189	0.458	0.276	0.42	0.496	0.533	0.248	0.282	0.555	0.632	0.339	0.538	0.305	0.239	0.303	0.444	0.475	0.555	0.519	0.295	0.566	0.291	0.293	0.248	0.492	0.249
TgΔhfb4Δhfb10-11	1	3	24	0	0.282	0.333	0.256	0.474	0.25	0.412	0.429	0.252	0.316	0.458	0.454	0.447	0.242	0.225	0.556	0.483	0.486	0.409	0.435	0.23	0.445	0.241	0.398	0.485	0.52	0.246	0.256	0.575	0.648	0.295	0.498	0.232	0.332	0.225	0.325	0.485	0.449	0.538	0.272	0.457	0.259	0.271	0.281	0.414	0.266
TgΔhfb4Δhfb10-11	1	3	24	0	0.277	0.308	0.222	0.505	0.236	0.424	0.429	0.253	0.312	0.529	0.407	0.441	0.23	0.196	0.501	0.554	0.478	0.412	0.458	0.186	0.448	0.24	0.355	0.492	0.559	0.227	0.241	0.542	0.573	0.413	0.43	0.247	0.214	0.228	0.343	0.485	0.495	0.525	0.274	0.46	0.28	0.262	0.281	0.408	0.23
Th-wt	2	0	24	0	0.242	0.238	0.242	0.242	0.222	0.229	0.253	0.208	0.19	0.258	0.289	0.3	0.207	0.203	0.351	0.24	0.28	0.265	0.223	0.181	0.256	0.245	0.219	0.34	0.26	0.212	0.223	0.229	0.421	0.209	0.276	0.229	0.22	0.223	0.231	0.289	0.253	0.272	0.258	0.224	0.239	0.257	0.262	0.235	0.236
Th-wt	2	0	24	0	0.259	0.175	0.231	0.249	0.232	0.246	0.252	0.213	0.216	0.265	0.267	0.306	0.211	0.204	0.36	0.317	0.287	0.248	0.227	0.183	0.265	0.214	0.211	0.319	0.275	0.217	0.252	0.241	0.458	0.254	0.356	0.243	0.221	0.213	0.223	0.295	0.271	0.269	0.251	0.239	0.258	0.265	0.262	0.273	0.25
Th-wt	2	0	24	0	0.271	0.238	0.239	0.22	0.215	0.239	0.25	0.213	0.229	0.246	0.264	0.269	0.199	0.203	0.322	0.232	0.265	0.248	0.224	0.174	0.254	0.224	0.23	0.284	0.263	0.212	0.232	0.23	0.414	0.233	0.296	0.242	0.216	0.217	0.218	0.304	0.26	0.268	0.235	0.241	0.245	0.25	0.255	0.252	0.233
ThΔhfb4-3	2	1	24	0	0.248	0.293	0.25	0.315	0.241	0.3	0.263	0.224	0.231	0.352	0.276	0.354	0.233	0.202	0.413	0.431	0.304	0.344	0.291	0.172	0.322	0.23	0.24	0.404	0.324	0.239	0.229	0.26	0.573	0.252	0.285	0.232	0.208	0.218	0.226	0.351	0.31	0.397	0.263	0.256	0.254	0.27	0.262	0.261	0.23
ThΔhfb4-3	2	1	24	0	0.261	0.224	0.239	0.277	0.229	0.301	0.29	0.231	0.238	0.335	0.307	0.343	0.237	0.23	0.383	0.349	0.325	0.295	0.275	0.188	0.333	0.24	0.237	0.393	0.356	0.236	0.24	0.252	0.524	0.228	0.343	0.225	0.207	0.21	0.223	0.352	0.321	0.369	0.275	0.241	0.238	0.258	0.261	0.259	0.236
ThΔhfb4-11	2	1	24	0	0.225	0.236	0.259	0.247	0.214	0.235	0.245	0.212	0.223	0.268	0.254	0.298	0.206	0.205	0.362	0.26	0.259	0.246	0.221	0.165	0.27	0.229	0.215	0.332	0.291	0.206	0.215	0.243	0.482	0.227	0.256	0.229	0.22	0.224	0.225	0.312	0.243	0.295	0.26	0.232	0.235	0.229	0.253	0.237	0.239
ThΔhfb4-11	2	1	24	0	0.24	0.239	0.255	0.255	0.224	0.233	0.322	0.207	0.229	0.28	0.253	0.289	0.216	0.205	0.359	0.326	0.273	0.241	0.23	0.176	0.268	0.254	0.224	0.311	0.35	0.226	0.218	0.321	0.499	0.203	0.359	0.228	0.213	0.229	0.21	0.295	0.243	0.312	0.263	0.23	0.232	0.233	0.265	0.25	0.234
ThΔhfb10-2	2	2	24	0	0.223	0.219	0.238	0.451	0.204	0.294	0.264	0.206	0.227	0.324	0.282	0.325	0.19	0.186	0.353	0.276	0.274	0.27	0.244	0.18	0.311	0.213	0.22	0.361	0.292	0.199	0.213	0.236	0.5	0.213	0.266	0.211	0.206	0.213	0.213	0.336	0.266	0.338	0.256	0.221	0.216	0.23	0.253	0.231	0.222
ThΔhfb10-2	2	2	24	0	0.285	0.285	0.236	0.308	0.219	0.276	0.276	0.209	0.248	0.325	0.252	0.352	0.2	0.183	0.4	0.403	0.312	0.305	0.257	0.173	0.333	0.215	0.218	0.363	0.313	0.2	0.211	0.253	0.523	0.241	0.327	0.215	0.202	0.199	0.2	0.334	0.296	0.354	0.241	0.228	0.228	0.26	0.253	0.249	0.222
ThΔhfb10-17	2	2	24	0	0.283	0.223	0.242	0.302	0.227	0.262	0.266	0.215	0.231	0.3	0.272	0.298	0.218	0.185	0.364	0.298	0.294	0.282	0.242	0.247	0.282	0.242	0.225	0.333	0.321	0.227	0.226	0.291	0.485	0.235	0.264	0.219	0.214	0.209	0.215	0.324	0.261	0.304	0.262	0.257	0.269	0.275	0.288	0.251	0.263
ThΔhfb10-17	2	2	24	0	0.28	0.176	0.255	0.283	0.251	0.275	0.283	0.216	0.247	0.287	0.277	0.322	0.218	0.196	0.361	0.355	0.297	0.275	0.248	0.177	0.286	0.221	0.232	0.354	0.307	0.237	0.229	0.267	0.439	0.264	0.295	0.219	0.214	0.209	0.227	0.312	0.287	0.317	0.254	0.276	0.246	0.272	0.266	0.245	0.229
ThΔhfb4Δhfb10-27	2	3	24	0	0.244	0.244	0.229	0.22	0.224	0.222	0.236	0.216	0.222	0.242	0.259	0.266	0.212	0.228	0.334	0.247	0.234	0.222	0.209	0.172	0.23	0.223	0.218	0.302	0.287	0.227	0.226	0.251	0.468	0.224	0.251	0.205	0.203	0.218	0.206	0.258	0.238	0.258	0.254	0.217	0.226	0.23	0.226	0.221	0.225
ThΔhfb4Δhfb10-27	2	3	24	0	0.273	0.209	0.212	0.247	0.221	0.248	0.257	0.219	0.233	0.247	0.26	0.251	0.201	0.181	0.318	0.244	0.228	0.235	0.204	0.162	0.238	0.217	0.203	0.271	0.254	0.211	0.21	0.271	0.424	0.231	0.225	0.218	0.226	0.206	0.198	0.26	0.248	0.237	0.23	0.231	0.256	0.242	0.231	0.227	0.229
ThΔhfb4Δhfb10-30	2	3	24	0	0.24	0.198	0.209	0.234	0.191	0.251	0.239	0.202	0.21	0.296	0.313	0.291	0.207	0.166	0.317	0.313	0.267	0.244	0.235	0.171	0.305	0.219	0.213	0.337	0.309	0.196	0.203	0.248	0.395	0.213	0.261	0.194	0.219	0.204	0.195	0.316	0.255	0.29	0.227	0.214	0.218	0.221	0.223	0.232	0.212
ThΔhfb4Δhfb10-30	2	3	24	0	0.264	0.201	0.248	0.341	0.25	0.298	0.296	0.234	0.245	0.291	0.319	0.339	0.27	0.225	0.267	0.333	0.349	0.292	0.27	0.197	0.334	0.244	0.236	0.389	0.406	0.228	0.219	0.279	0.429	0.265	0.329	0.23	0.209	0.226	0.232	0.384	0.296	0.366	0.272	0.238	0.26	0.261	0.268	0.271	0.244
Tg-wt	1	0	36	0	0.227	0.47	0.222	0.283	0.23	0.275	0.26	0.202	0.212	0.274	0.273	0.382	0.231	0.262	0.422	0.299	0.371	0.288	0.3	0.193	0.316	0.218	0.248	0.457	0.348	0.227	0.23	0.312	0.604	0.235	0.289	0.208	0.217	0.202	0.235	0.387	0.311	0.413	0.285	0.246	0.245	0.287	0.256	0.249	0.237
Tg-wt	1	0	36	0	0.256	0.519	0.229	0.316	0.221	0.27	0.286	0.199	0.231	0.322	0.243	0.375	0.23	0.278	0.434	0.394	0.397	0.285	0.328	0.182	0.327	0.221	0.254	0.463	0.346	0.219	0.211	0.277	0.563	0.247	0.323	0.204	0.206	0.2	0.247	0.366	0.335	0.429	0.306	0.256	0.258	0.268	0.267	0.275	0.239
Tg-wt	1	0	36	0	0.245	0.445	0.218	0.357	0.239	0.267	0.306	0.216	0.215	0.313	0.256	0.358	0.227	0.243	0.481	0.38	0.409	0.293	0.265	0.192	0.284	0.248	0.231	0.424	0.377	0.213	0.223	0.286	0.488	0.251	0.328	0.21	0.184	0.194	0.237	0.361	0.318	0.431	0.295	0.25	0.248	0.256	0.229	0.284	0.236
TgΔhfb4-1	1	1	36	0	0.255	0.419	0.257	0.438	0.278	0.416	0.389	0.278	0.318	0.508	0.392	0.422	0.241	0.233	0.522	0.503	0.458	0.429	0.44	0.62	0.41	0.311	0.353	0.503	0.32	0.262	0.235	0.508	0.667	0.38	0.458	0.274	0.238	0.254	0.285	0.439	0.499	0.526	0.317	0.436	0.277	0.291	0.296	0.382	0.257
TgΔhfb4-1	1	1	36	0	0.266	0.396	0.252	0.466	0.255	0.391	0.337	0.261	0.302	0.488	0.362	0.433	0.207	0.265	0.555	0.523	0.492	0.424	0.376	0.051	0.374	0.238	0.322	0.493	0.382	0.256	0.258	0.494	0.695	0.305	0.423	0.252	0.221	0.214	0.277	0.441	0.498	0.503	0.311	0.378	0.301	0.289	0.258	0.374	0.236
TgΔhfb4-4	1	1	36	0	0.295	0.401	0.293	0.64	0.26	0.549	0.555	0.302	0.395	0.568	0.576	0.522	0.246	0.211	0.613	0.607	0.549	0.534	0.528	0.198	0.53	0.332	0.512	0.599	0.53	0.241	0.326	0.551	0.704	0.525	0.585	0.425	0.299	0.271	0.42	0.534	0.602	0.649	0.346	0.585	0.343	0.294	0.304	0.542	0.279
TgΔhfb4-4	1	1	36	0	0.301	0.426	0.277	0.622	0.297	0.614	0.588	0.31	0.445	0.693	0.613	0.565	0.289	0.216	0.617	0.554	0.58	0.571	0.595	0.2	0.579	0.38	0.536	0.599	0.584	0.241	0.333	0.572	0.711	0.422	0.594	0.391	0.27	0.296	0.453	0.589	0.693	0.642	0.313	0.571	0.355	0.342	0.35	0.552	0.295
TgΔhfb10-2	1	2	36	0	0.246	0.212	0.216	0.421	0.254	0.36	0.407	0.241	0.323	0.438	0.413	0.469	0.229	0.205	0.489	0.501	0.463	0.357	0.383	0.192	0.421	0.263	0.288	0.514	0.415	0.203	0.251	0.447	0.551	0.327	0.422	0.217	0.213	0.222	0.299	0.458	0.465	0.479	0.344	0.287	0.247	0.273	0.303	0.376	0.243
TgΔhfb10-2	1	2	36	0	0.276	0.196	0.315	0.472	0.284	0.396	0.437	0.247	0.317	0.472	0.456	0.495	0.248	0.244	0.481	0.491	0.472	0.375	0.422	0.198	0.449	0.289	0.303	0.533	0.471	0.223	0.262	0.489	0.575	0.366	0.466	0.239	0.231	0.239	0.33	0.476	0.509	0.547	0.374	0.357	0.314	0.327	0.34	0.399	0.291
TgΔhfb10-3	1	2	36	0	0.321	0.337	0.24	0.388	0.241	0.377	0.413	0.234	0.266	0.429	0.366	0.46	0.297	0.247	0.505	0.545	0.421	0.399	0.353	0.181	0.384	0.251	0.246	0.486	0.425	0.211	0.224	0.438	0.636	0.252	0.398	0.215	0.208	0.22	0.292	0.453	0.455	0.489	0.356	0.287	0.265	0.284	0.281	0.327	0.246
TgΔhfb10-3	1	2	36	0	0.24	0.28	0.247	0.429	0.251	0.384	0.395	0.218	0.272	0.44	0.439	0.477	0.234	0.244	0.527	0.465	0.42	0.406	0.356	0.177	0.427	0.263	0.289	0.473	0.412	0.206	0.239	0.43	0.572	0.247	0.424	0.241	0.216	0.219	0.323	0.44	0.432	0.482	0.288	0.281	0.26	0.275	0.283	0.322	0.257
TgΔhfb4Δhfb10-2	1	3	36	0	0.329	0.445	0.323	0.634	0.285	0.586	0.583	0.335	0.443	0.627	0.596	0.604	0.273	0.303	0.669	0.672	0.64	0.509	0.578	0.204	0.553	0.387	0.528	0.646	0.627	0.323	0.337	0.671	0.722	0.458	0.602	0.479	0.341	0.249	0.496	0.614	0.68	0.684	0.331	0.684	0.409	0.346	0.35	0.583	0.273
TgΔhfb4Δhfb10-2	1	3	36	0	0.324	0.4	0.262	0.699	0.303	0.587	0.605	0.287	0.381	0.586	0.636	0.632	0.26	0.274	0.633	0.656	0.564	0.558	0.572	0.206	0.528	0.32	0.513	0.95	0.569	0.277	0.358	0.599	0.71	0.402	0.644	0.469	0.319	0.446	0.514	0.557	0.667	0.617	0.315	0.675	0.365	0.325	0.273	0.589	0.287
TgΔhfb4Δhfb10-11	1	3	36	0	0.309	0.384	0.291	0.588	0.291	0.502	0.527	0.31	0.392	0.557	0.541	0.517	0.265	0.234	0.635	0.534	0.56	0.54	0.519	0.242	0.566	0.259	0.497	0.567	0.537	0.268	0.306	0.635	0.719	0.341	0.633	0.341	0.329	0.244	0.424	0.547	0.886	0.622	0.295	0.558	0.299	0.289	0.322	0.516	0.281
TgΔhfb4Δhfb10-11	1	3	36	0	0.302	0.382	0.259	0.616	0.279	0.53	0.527	0.297	0.385	0.664	0.479	0.529	0.254	0.23	0.579	0.609	0.561	0.539	0.535	0.196	0.528	0.257	0.438	0.574	0.589	0.24	0.291	0.602	0.677	0.534	0.538	0.375	0.224	0.25	0.45	0.542	0.617	0.615	0.301	0.565	0.339	0.29	0.33	0.505	0.25
Th-wt	2	0	36	0	0.303	0.292	0.291	0.425	0.271	0.367	0.373	0.219	0.216	0.431	0.414	0.412	0.245	0.233	0.427	0.416	0.411	0.391	0.357	0.195	0.365	0.298	0.331	0.529	0.395	0.215	0.268	0.39	0.498	0.271	0.45	0.277	0.255	0.267	0.277	0.38	0.435	0.443	0.31	0.32	0.313	0.316	0.331	0.34	0.282
Th-wt	2	0	36	0	0.306	0.252	0.297	0.428	0.283	0.372	0.368	0.246	0.28	0.448	0.377	0.476	0.249	0.228	0.443	0.457	0.443	0.363	0.365	0.199	0.377	0.26	0.321	0.457	0.408	0.218	0.305	0.421	0.575	0.328	0.583	0.303	0.258	0.256	0.276	0.414	0.47	0.44	0.297	0.327	0.324	0.328	0.329	0.393	0.299
Th-wt	2	0	36	0	0.321	0.295	0.258	0.372	0.259	0.36	0.37	0.245	0.323	0.401	0.365	0.41	0.248	0.224	0.378	0.4	0.402	0.359	0.352	0.188	0.366	0.265	0.334	0.437	0.389	0.212	0.251	0.392	0.493	0.316	0.502	0.282	0.247	0.25	0.256	0.401	0.439	0.44	0.256	0.329	0.298	0.305	0.315	0.358	0.27
ThΔhfb4-3	2	1	36	0	0.289	0.393	0.279	0.507	0.282	0.427	0.406	0.259	0.282	0.485	0.381	0.433	0.259	0.209	0.495	0.535	0.397	0.459	0.407	0.188	0.392	0.274	0.329	0.497	0.45	0.242	0.26	0.481	0.655	0.321	0.452	0.275	0.221	0.251	0.253	0.421	0.464	0.532	0.289	0.384	0.298	0.317	0.312	0.385	0.256
ThΔhfb4-3	2	1	36	0	0.314	0.334	0.276	0.469	0.287	0.427	0.431	0.27	0.306	0.469	0.418	0.426	0.272	0.236	0.469	0.5	0.44	0.417	0.403	0.205	0.411	0.29	0.329	0.48	0.497	0.249	0.301	0.487	0.6	0.306	0.505	0.272	0.234	0.238	0.254	0.42	0.468	0.497	0.319	0.387	0.301	0.315	0.304	0.388	0.269
ThΔhfb4-11	2	1	36	0	0.281	0.296	0.311	0.406	0.27	0.354	0.37	0.258	0.289	0.409	0.376	0.394	0.251	0.227	0.438	0.43	0.362	0.355	0.336	0.184	0.359	0.274	0.303	0.436	0.41	0.211	0.269	0.436	0.579	0.297	0.414	0.274	0.263	0.262	0.268	0.396	0.369	0.429	0.31	0.338	0.299	0.283	0.309	0.349	0.285
ThΔhfb4-11	2	1	36	0	0.298	0.307	0.306	0.41	0.271	0.342	0.426	0.245	0.295	0.408	0.352	0.378	0.261	0.231	0.447	0.46	0.371	0.339	0.339	0.191	0.346	0.297	0.301	0.402	0.466	0.231	0.271	0.465	0.586	0.254	0.548	0.275	0.247	0.266	0.249	0.366	0.369	0.426	0.309	0.337	0.277	0.289	0.322	0.367	0.276
ThΔhfb10-2	2	2	36	0	0.261	0.283	0.274	0.549	0.235	0.404	0.398	0.255	0.284	0.448	0.407	0.406	0.216	0.197	0.426	0.394	0.366	0.38	0.364	0.204	0.398	0.248	0.309	0.456	0.38	0.202	0.249	0.446	0.604	0.276	0.43	0.252	0.234	0.235	0.237	0.406	0.397	0.458	0.278	0.337	0.26	0.267	0.286	0.349	0.252
ThΔhfb10-2	2	2	36	0	0.308	0.335	0.264	0.495	0.269	0.38	0.417	0.259	0.32	0.445	0.379	0.44	0.247	0.202	0.481	0.516	0.425	0.425	0.387	0.193	0.43	0.254	0.333	0.48	0.45	0.218	0.274	0.469	0.613	0.319	0.491	0.269	0.234	0.235	0.227	0.414	0.437	0.491	0.272	0.359	0.284	0.31	0.296	0.387	0.252
ThΔhfb10-17	2	2	36	0	0.331	0.273	0.284	0.488	0.268	0.382	0.38	0.255	0.3	0.469	0.37	0.392	0.269	0.218	0.425	0.493	0.403	0.381	0.359	0.303	0.379	0.286	0.315	0.447	0.453	0.239	0.276	0.474	0.563	0.293	0.416	0.259	0.239	0.241	0.245	0.402	0.423	0.448	0.309	0.374	0.334	0.327	0.34	0.349	0.299
ThΔhfb10-17	2	2	36	0	0.336	0.281	0.308	0.464	0.304	0.399	0.413	0.262	0.334	0.467	0.38	0.439	0.258	0.215	0.433	0.486	0.414	0.383	0.389	0.191	0.39	0.259	0.348	0.476	0.424	0.246	0.263	0.443	0.512	0.33	0.467	0.248	0.249	0.239	0.27	0.396	0.451	0.455	0.28	0.381	0.294	0.318	0.314	0.346	0.261
ThΔhfb4Δhfb10-27	2	3	36	0	0.348	0.282	0.288	0.397	0.266	0.375	0.373	0.245	0.284	0.393	0.366	0.36	0.237	0.202	0.406	0.414	0.329	0.333	0.295	0.169	0.331	0.263	0.261	0.389	0.392	0.212	0.254	0.464	0.501	0.327	0.366	0.253	0.247	0.236	0.236	0.355	0.397	0.371	0.272	0.319	0.326	0.3	0.285	0.316	0.274
ThΔhfb4Δhfb10-27	2	3	36	0	0.279	0.311	0.236	0.389	0.21	0.373	0.349	0.229	0.257	0.425	0.434	0.375	0.235	0.172	0.378	0.463	0.364	0.344	0.347	0.185	0.372	0.243	0.293	0.423	0.408	0.198	0.23	0.432	0.459	0.256	0.423	0.211	0.238	0.222	0.204	0.379	0.39	0.404	0.245	0.307	0.256	0.244	0.246	0.347	0.232
ThΔhfb4Δhfb10-30	2	3	36	0	0.319	0.258	0.299	0.581	0.291	0.406	0.43	0.273	0.309	0.403	0.441	0.416	0.317	0.243	0.328	0.535	0.485	0.415	0.399	0.217	0.42	0.288	0.33	0.479	0.461	0.23	0.265	0.526	0.479	0.388	0.529	0.276	0.237	0.259	0.255	0.455	0.526	0.568	0.303	0.363	0.323	0.305	0.317	0.407	0.284
ThΔhfb4Δhfb10-30	2	3	36	0	0.289	0.321	0.265	0.364	0.263	0.32	0.344	0.241	0.28	0.377	0.349	0.372	0.247	0.251	0.429	0.405	0.346	0.32	0.304	0.178	0.322	0.254	0.278	0.459	0.419	0.229	0.26	0.417	0.569	0.274	0.388	0.224	0.226	0.246	0.232	0.338	0.388	0.419	0.298	0.283	0.269	0.271	0.263	0.298	0.253
Tg-wt	1	0	48	0	0.26	0.505	0.247	0.403	0.267	0.377	0.331	0.214	0.234	0.384	0.355	0.427	0.258	0.264	0.484	0.456	0.425	0.364	0.395	0.204	0.373	0.244	0.298	0.516	0.431	0.235	0.255	0.454	0.683	0.257	0.415	0.224	0.236	0.22	0.27	0.451	0.423	0.476	0.309	0.3	0.284	0.351	0.296	0.319	0.265
Tg-wt	1	0	48	0	0.28	0.559	0.25	0.453	0.259	0.386	0.377	0.208	0.256	0.443	0.311	0.423	0.257	0.301	0.5	0.507	0.458	0.367	0.417	0.189	0.384	0.251	0.309	0.521	0.438	0.223	0.225	0.433	0.633	0.304	0.47	0.217	0.222	0.212	0.281	0.429	0.454	0.494	0.327	0.31	0.302	0.301	0.311	0.356	0.268
Tg-wt	1	0	48	0	0.289	0.487	0.241	0.47	0.272	0.381	0.381	0.229	0.236	0.428	0.333	0.394	0.243	0.265	0.541	0.487	0.458	0.371	0.343	0.204	0.331	0.276	0.282	0.477	0.466	0.22	0.249	0.443	0.562	0.317	0.46	0.23	0.196	0.222	0.273	0.424	0.419	0.495	0.319	0.309	0.288	0.273	0.268	0.373	0.267
TgΔhfb4-1	1	1	48	0	0.296	0.446	0.301	0.553	0.328	0.51	0.454	0.333	0.373	0.574	0.484	0.535	0.259	0.244	0.606	0.608	0.518	0.492	0.491	0.638	0.589	0.407	0.405	0.649	0.407	0.266	0.288	0.54	0.726	0.482	0.549	0.357	0.298	0.326	0.316	0.547	0.579	0.606	0.342	0.535	0.318	0.335	0.353	0.458	0.317
TgΔhfb4-1	1	1	48	0	0.303	0.434	0.287	0.617	0.301	0.477	0.422	0.314	0.359	0.552	0.469	0.522	0.246	0.279	0.654	0.596	0.543	0.483	0.428	0.068	0.492	0.298	0.373	0.59	0.5	0.259	0.325	0.568	0.766	0.357	0.508	0.317	0.259	0.258	0.308	0.537	0.603	0.615	0.339	0.477	0.353	0.326	0.295	0.45	0.287
TgΔhfb4-4	1	1	48	0	0.314	0.478	0.307	0.703	0.279	0.562	0.637	0.335	0.443	0.829	0.615	0.716	0.259	0.22	0.719	0.686	0.652	0.571	0.626	0.211	0.707	0.34	0.541	0.834	0.533	0.259	0.363	0.64	0.74	0.548	0.681	0.532	0.338	0.285	0.459	0.6	0.84	0.972	0.349	0.795	0.39	0.307	0.322	0.632	0.295
TgΔhfb4-4	1	1	48	0	0.325	0.546	0.288	0.675	0.323	0.618	0.638	0.347	0.491	0.984	0.658	0.771	0.308	0.222	0.729	0.633	0.705	0.604	0.711	0.216	0.839	0.406	0.559	0.834	0.593	0.256	0.372	0.625	0.751	0.444	0.678	0.493	0.311	0.312	0.495	0.669	0.924	0.832	0.317	0.792	0.406	0.361	0.373	0.639	0.315
TgΔhfb10-2	1	2	48	0	0.28	0.291	0.228	0.516	0.318	0.46	0.479	0.291	0.396	0.558	0.515	0.516	0.268	0.225	0.565	0.597	0.514	0.422	0.482	0.208	0.471	0.335	0.391	0.578	0.472	0.205	0.314	0.543	0.61	0.432	0.497	0.273	0.267	0.277	0.325	0.521	0.539	0.544	0.357	0.387	0.296	0.326	0.355	0.474	0.305
TgΔhfb10-2	1	2	48	0	0.341	0.265	0.368	0.569	0.343	0.457	0.507	0.28	0.383	0.566	0.547	0.543	0.276	0.264	0.557	0.581	0.509	0.439	0.493	0.211	0.496	0.361	0.405	0.595	0.521	0.224	0.33	0.579	0.627	0.464	0.548	0.303	0.29	0.309	0.358	0.532	0.571	0.612	0.395	0.483	0.38	0.381	0.396	0.484	0.353
TgΔhfb10-3	1	2	48	0	0.37	0.414	0.292	0.52	0.296	0.46	0.509	0.272	0.341	0.524	0.463	0.534	0.323	0.259	0.557	0.617	0.478	0.481	0.465	0.195	0.462	0.313	0.349	0.564	0.483	0.213	0.267	0.55	0.688	0.317	0.528	0.247	0.241	0.263	0.316	0.522	0.551	0.58	0.376	0.377	0.303	0.322	0.339	0.433	0.294
TgΔhfb10-3	1	2	48	0	0.287	0.364	0.294	0.542	0.306	0.453	0.474	0.257	0.336	0.51	0.536	0.535	0.262	0.263	0.582	0.514	0.474	0.482	0.43	0.195	0.485	0.317	0.404	0.542	0.46	0.211	0.31	0.521	0.632	0.326	0.52	0.308	0.271	0.278	0.351	0.509	0.511	0.562	0.297	0.369	0.298	0.326	0.337	0.403	0.322
TgΔhfb4Δhfb10-2	1	3	48	0	0.348	0.595	0.35	0.718	0.305	0.6	0.677	0.364	0.505	0.869	0.64	0.861	0.291	0.317	0.741	0.74	0.791	0.565	0.737	0.234	0.816	0.409	0.558	0.943	0.633	0.412	0.391	0.725	0.761	0.487	0.757	0.596	0.436	0.261	0.547	0.683	0.958	0.964	0.355	0.889	0.499	0.363	0.373	0.685	0.278
TgΔhfb4Δhfb10-2	1	3	48	0	0.354	0.527	0.276	0.775	0.32	0.604	0.759	0.312	0.446	0.884	0.686	0.948	0.279	0.284	0.723	0.777	0.701	0.593	0.808	0.235	0.796	0.339	0.545	1.117	0.576	0.331	0.41	0.694	0.753	0.43	0.834	0.566	0.413	0.479	0.551	0.649	0.93	0.938	0.319	0.877	0.4	0.337	0.286	0.687	0.303
TgΔhfb4Δhfb10-11	1	3	48	0	0.325	0.486	0.303	0.694	0.31	0.515	0.608	0.338	0.458	0.794	0.573	0.763	0.276	0.244	0.694	0.658	0.67	0.571	0.63	0.273	0.896	0.262	0.527	0.846	0.546	0.285	0.334	0.667	0.76	0.359	0.77	0.441	0.382	0.251	0.477	0.634	1.106	0.858	0.298	0.767	0.322	0.299	0.338	0.62	0.288
TgΔhfb4Δhfb10-11	1	3	48	0	0.319	0.507	0.272	0.708	0.302	0.539	0.647	0.325	0.453	0.923	0.539	0.78	0.269	0.245	0.667	0.7	0.719	0.57	0.665	0.221	0.752	0.268	0.463	0.874	0.594	0.274	0.314	0.644	0.687	0.549	0.695	0.471	0.248	0.26	0.501	0.618	0.884	0.842	0.295	0.787	0.361	0.296	0.344	0.6	0.256
Th-wt	2	0	48	0	0.323	0.328	0.311	0.564	0.29	0.422	0.421	0.251	0.238	0.518	0.488	0.502	0.262	0.248	0.489	0.474	0.458	0.447	0.423	0.206	0.438	0.317	0.388	0.741	0.415	0.228	0.288	0.455	0.557	0.308	0.542	0.342	0.28	0.284	0.299	0.446	0.544	0.521	0.321	0.406	0.34	0.333	0.35	0.418	0.294
Th-wt	2	0	48	0	0.323	0.295	0.313	0.496	0.307	0.41	0.422	0.288	0.314	0.545	0.457	0.666	0.267	0.279	0.5	0.497	0.541	0.415	0.458	0.209	0.446	0.274	0.376	0.528	0.427	0.227	0.328	0.488	0.613	0.382	0.704	0.382	0.28	0.274	0.299	0.49	0.63	0.516	0.308	0.429	0.36	0.348	0.35	0.488	0.316
Th-wt	2	0	48	0	0.341	0.331	0.272	0.448	0.285	0.412	0.429	0.289	0.367	0.46	0.44	0.565	0.273	0.239	0.456	0.467	0.483	0.415	0.417	0.196	0.429	0.288	0.403	0.565	0.417	0.223	0.271	0.447	0.569	0.387	0.66	0.348	0.274	0.273	0.276	0.472	0.572	0.538	0.267	0.431	0.328	0.328	0.338	0.448	0.288
ThΔhfb4-3	2	1	48	0	0.317	0.44	0.298	0.713	0.299	0.47	0.446	0.303	0.314	0.554	0.441	0.48	0.271	0.215	0.561	0.586	0.432	0.506	0.481	0.192	0.467	0.291	0.377	0.575	0.47	0.255	0.277	0.545	0.72	0.36	0.501	0.359	0.244	0.27	0.266	0.489	0.502	0.599	0.298	0.47	0.326	0.333	0.327	0.457	0.267
ThΔhfb4-3	2	1	48	0	0.349	0.397	0.31	0.709	0.329	0.502	0.521	0.33	0.367	0.549	0.487	0.494	0.315	0.267	0.599	0.576	0.508	0.498	0.498	0.231	0.518	0.332	0.411	0.528	0.553	0.287	0.351	0.588	0.704	0.363	0.577	0.372	0.274	0.272	0.282	0.499	0.553	0.609	0.358	0.496	0.331	0.343	0.335	0.486	0.301
ThΔhfb4-11	2	1	48	0	0.313	0.335	0.324	0.578	0.295	0.398	0.429	0.296	0.329	0.47	0.432	0.5	0.291	0.249	0.516	0.517	0.413	0.415	0.404	0.193	0.448	0.284	0.361	0.545	0.444	0.241	0.308	0.489	0.654	0.338	0.457	0.316	0.279	0.269	0.281	0.483	0.424	0.535	0.335	0.432	0.324	0.303	0.319	0.41	0.291
ThΔhfb4-11	2	1	48	0	0.306	0.357	0.315	0.635	0.281	0.377	0.474	0.278	0.336	0.488	0.392	0.485	0.272	0.238	0.546	0.518	0.441	0.383	0.411	0.198	0.433	0.306	0.343	0.523	0.476	0.24	0.285	0.543	0.658	0.283	0.599	0.327	0.262	0.272	0.259	0.456	0.409	0.531	0.315	0.405	0.284	0.294	0.329	0.441	0.283
ThΔhfb10-2	2	2	48	0	0.275	0.312	0.299	0.603	0.251	0.44	0.45	0.303	0.328	0.537	0.464	0.478	0.229	0.204	0.518	0.455	0.433	0.424	0.435	0.202	0.511	0.26	0.354	0.551	0.398	0.21	0.268	0.491	0.67	0.315	0.476	0.333	0.263	0.248	0.247	0.489	0.451	0.564	0.285	0.407	0.282	0.279	0.299	0.415	0.263
ThΔhfb10-2	2	2	48	0	0.321	0.396	0.28	0.681	0.286	0.418	0.467	0.299	0.361	0.531	0.435	0.506	0.258	0.209	0.55	0.602	0.497	0.469	0.458	0.196	0.501	0.264	0.382	0.602	0.467	0.228	0.297	0.497	0.671	0.358	0.538	0.356	0.253	0.246	0.238	0.499	0.478	0.593	0.277	0.44	0.304	0.322	0.305	0.461	0.259
ThΔhfb10-17	2	2	48	0	0.354	0.352	0.294	0.665	0.283	0.424	0.433	0.305	0.337	0.538	0.441	0.477	0.283	0.23	0.498	0.588	0.46	0.426	0.413	0.272	0.475	0.308	0.369	0.558	0.473	0.251	0.292	0.528	0.634	0.333	0.466	0.315	0.26	0.26	0.267	0.48	0.459	0.534	0.32	0.455	0.35	0.342	0.356	0.415	0.311
ThΔhfb10-17	2	2	48	0	0.374	0.314	0.334	0.59	0.333	0.45	0.47	0.319	0.373	0.585	0.449	0.509	0.283	0.233	0.516	0.572	0.463	0.428	0.464	0.198	0.506	0.281	0.408	0.576	0.509	0.268	0.287	0.495	0.583	0.365	0.527	0.304	0.272	0.256	0.296	0.485	0.49	0.521	0.293	0.474	0.326	0.334	0.329	0.414	0.273
ThΔhfb4Δhfb10-27	2	3	48	0	0.35	0.404	0.299	0.483	0.303	0.381	0.429	0.287	0.322	0.454	0.43	0.461	0.292	0.278	0.55	0.489	0.427	0.391	0.383	0.19	0.402	0.274	0.337	0.623	0.491	0.272	0.306	0.504	0.691	0.331	0.487	0.263	0.246	0.266	0.249	0.413	0.51	0.544	0.349	0.399	0.315	0.307	0.295	0.38	0.274
ThΔhfb4Δhfb10-27	2	3	48	0	0.363	0.331	0.303	0.552	0.282	0.425	0.435	0.279	0.324	0.446	0.434	0.44	0.257	0.216	0.472	0.501	0.377	0.384	0.344	0.175	0.411	0.275	0.312	0.492	0.424	0.226	0.273	0.542	0.573	0.39	0.432	0.283	0.259	0.242	0.248	0.436	0.456	0.463	0.281	0.403	0.339	0.313	0.296	0.382	0.281
ThΔhfb4Δhfb10-30	2	3	48	0	0.294	0.353	0.252	0.642	0.219	0.41	0.392	0.261	0.287	0.472	0.507	0.461	0.245	0.178	0.469	0.604	0.417	0.387	0.396	0.19	0.441	0.254	0.338	0.514	0.42	0.205	0.247	0.475	0.537	0.283	0.473	0.26	0.257	0.233	0.21	0.46	0.411	0.507	0.247	0.373	0.275	0.254	0.253	0.397	0.238
ThΔhfb4Δhfb10-30	2	3	48	0	0.34	0.316	0.299	0.876	0.307	0.447	0.475	0.314	0.345	0.432	0.505	0.509	0.334	0.26	0.43	0.679	0.589	0.467	0.442	0.222	0.499	0.301	0.374	0.658	0.466	0.239	0.287	0.609	0.557	0.417	0.606	0.354	0.26	0.269	0.265	0.53	0.807	0.675	0.311	0.432	0.347	0.321	0.332	0.461	0.294
Tg-wt	1	0	60	0	0.298	0.62	0.288	0.601	0.286	0.415	0.377	0.226	0.293	0.494	0.439	0.567	0.275	0.275	0.603	0.542	0.532	0.434	0.471	0.21	0.509	0.278	0.355	0.724	0.45	0.253	0.29	0.543	0.751	0.284	0.508	0.248	0.267	0.249	0.285	0.559	0.468	0.688	0.317	0.372	0.312	0.372	0.322	0.394	0.289
Tg-wt	1	0	60	0	0.309	0.665	0.276	0.649	0.283	0.464	0.435	0.22	0.304	0.577	0.396	0.576	0.275	0.315	0.635	0.695	0.56	0.432	0.49	0.191	0.578	0.284	0.364	0.741	0.459	0.234	0.258	0.533	0.693	0.391	0.551	0.241	0.251	0.24	0.291	0.517	0.511	0.682	0.337	0.379	0.328	0.327	0.342	0.434	0.292
Tg-wt	1	0	60	0	0.324	0.61	0.265	0.718	0.285	0.431	0.441	0.246	0.29	0.527	0.415	0.576	0.253	0.293	0.67	0.637	0.581	0.427	0.406	0.209	0.508	0.289	0.334	0.727	0.481	0.233	0.287	0.543	0.641	0.393	0.534	0.261	0.212	0.259	0.288	0.54	0.528	0.722	0.332	0.389	0.312	0.282	0.302	0.441	0.289
TgΔhfb4-1	1	1	60	0	0.328	0.58	0.328	0.664	0.35	0.518	0.566	0.37	0.436	1.021	0.52	0.808	0.268	0.25	0.715	0.808	0.716	0.533	0.731	0.67	0.922	0.436	0.435	0.952	0.422	0.271	0.332	0.649	0.764	0.523	0.737	0.44	0.342	0.36	0.326	0.682	0.993	0.942	0.349	0.766	0.374	0.366	0.389	0.564	0.348
TgΔhfb4-1	1	1	60	0	0.333	0.577	0.309	0.726	0.323	0.487	0.518	0.355	0.419	0.958	0.524	0.857	0.259	0.284	0.75	0.747	0.735	0.52	0.707	0.093	0.846	0.351	0.403	0.968	0.518	0.263	0.384	0.646	0.805	0.39	0.724	0.405	0.306	0.291	0.315	0.731	0.994	1.023	0.352	0.723	0.41	0.353	0.321	0.563	0.314
TgΔhfb4-4	1	1	60	0	0.323	0.613	0.313	0.787	0.289	0.569	0.778	0.365	0.569	1.171	0.698	0.931	0.266	0.223	0.77	0.83	0.844	0.621	0.901	0.275	1.046	0.343	0.55	1.02	0.535	0.28	0.407	0.829	0.765	0.576	0.881	0.597	0.406	0.289	0.471	0.677	1.118	1.138	0.347	0.852	0.424	0.32	0.337	0.781	0.301
TgΔhfb4-4	1	1	60	0	0.348	0.716	0.302	0.73	0.346	0.63	0.79	0.383	0.603	1.354	0.745	0.935	0.333	0.239	0.813	0.87	1.012	0.679	1.004	0.321	1.2	0.409	0.568	1.038	0.621	0.295	0.436	0.813	0.83	0.484	0.931	0.583	0.414	0.313	0.543	0.774	1.372	1.289	0.341	0.943	0.461	0.389	0.397	0.816	0.321
TgΔhfb10-2	1	2	60	0	0.306	0.439	0.256	0.677	0.352	0.514	0.534	0.333	0.444	0.654	0.57	0.623	0.317	0.263	0.638	0.704	0.585	0.48	0.587	0.233	0.64	0.383	0.455	0.727	0.518	0.236	0.369	0.611	0.653	0.498	0.579	0.382	0.326	0.325	0.348	0.574	0.615	0.758	0.399	0.523	0.375	0.386	0.416	0.541	0.36
TgΔhfb10-2	1	2	60	0	0.365	0.414	0.387	0.694	0.364	0.472	0.561	0.293	0.43	0.676	0.598	0.66	0.287	0.273	0.604	0.688	0.585	0.477	0.604	0.22	0.651	0.38	0.451	0.74	0.525	0.226	0.357	0.647	0.67	0.494	0.611	0.388	0.323	0.34	0.362	0.61	0.638	0.86	0.398	0.553	0.414	0.404	0.414	0.537	0.369
TgΔhfb10-3	1	2	60	0	0.388	0.565	0.315	0.7	0.313	0.481	0.572	0.288	0.394	0.675	0.519	0.676	0.343	0.265	0.653	0.722	0.58	0.516	0.551	0.206	0.674	0.335	0.417	0.745	0.494	0.216	0.292	0.65	0.733	0.357	0.599	0.285	0.266	0.283	0.325	0.589	0.665	0.839	0.38	0.479	0.327	0.34	0.367	0.511	0.325
TgΔhfb10-3	1	2	60	0	0.32	0.481	0.316	0.734	0.326	0.468	0.525	0.283	0.392	0.639	0.584	0.712	0.279	0.296	0.656	0.591	0.569	0.526	0.509	0.211	0.689	0.328	0.459	0.739	0.468	0.218	0.341	0.609	0.681	0.361	0.57	0.376	0.3	0.3	0.354	0.582	0.607	0.826	0.299	0.432	0.325	0.347	0.365	0.469	0.352
TgΔhfb4Δhfb10-2	1	3	60	0	0.358	0.696	0.355	0.772	0.316	0.613	0.823	0.384	0.648	1.173	0.754	0.983	0.304	0.328	0.777	0.876	0.943	0.641	1.073	0.372	1.111	0.427	0.57	1.076	0.638	0.465	0.561	0.955	0.8	0.529	0.908	0.679	0.577	0.266	0.55	0.736	1.122	1.112	0.351	0.941	0.581	0.38	0.389	0.84	0.284
TgΔhfb4Δhfb10-2	1	3	60	0	0.363	0.658	0.278	0.842	0.328	0.608	0.863	0.335	0.607	1.167	0.802	1.052	0.289	0.286	0.764	0.935	0.958	0.655	1.213	0.359	1.104	0.354	0.555	1.242	0.593	0.383	0.558	0.905	0.794	0.468	0.897	0.625	0.539	0.503	0.567	0.726	1.149	1.151	0.319	0.928	0.422	0.352	0.298	0.834	0.313
TgΔhfb4Δhfb10-11	1	3	60	0	0.338	0.618	0.31	0.74	0.317	0.526	0.769	0.356	0.645	1.12	0.671	0.925	0.279	0.246	0.712	0.881	0.819	0.615	0.881	0.387	1.197	0.265	0.527	1.049	0.557	0.315	0.418	0.983	0.766	0.4	0.869	0.543	0.485	0.255	0.536	0.706	1.143	0.965	0.298	0.818	0.34	0.308	0.348	0.731	0.297
TgΔhfb4Δhfb10-11	1	3	60	0	0.323	0.619	0.282	0.752	0.32	0.548	0.773	0.355	0.666	1.217	0.656	0.923	0.28	0.251	0.707	0.946	0.934	0.6	0.904	0.322	1.029	0.272	0.471	1.048	0.611	0.3	0.392	0.876	0.694	0.597	0.797	0.566	0.312	0.262	0.522	0.671	1.096	1.101	0.293	0.846	0.381	0.308	0.357	0.716	0.265
Th-wt	2	0	60	0	0.33	0.445	0.316	0.991	0.295	0.439	0.487	0.279	0.272	0.736	0.553	0.644	0.27	0.256	0.618	0.603	0.571	0.501	0.528	0.21	0.569	0.321	0.417	1.053	0.42	0.25	0.303	0.514	0.65	0.324	0.658	0.44	0.325	0.286	0.306	0.553	0.814	0.783	0.327	0.536	0.354	0.346	0.361	0.511	0.299
Th-wt	2	0	60	0	0.323	0.419	0.317	0.881	0.314	0.422	0.495	0.327	0.379	0.758	0.528	0.975	0.275	0.3	0.63	0.616	0.755	0.463	0.618	0.216	0.594	0.279	0.404	0.656	0.432	0.246	0.346	0.563	0.721	0.402	0.892	0.528	0.302	0.28	0.309	0.593	1.004	0.745	0.313	0.568	0.381	0.342	0.36	0.597	0.324
Th-wt	2	0	60	0	0.346	0.464	0.276	0.861	0.293	0.434	0.493	0.324	0.426	0.613	0.5	0.853	0.284	0.248	0.542	0.597	0.634	0.461	0.523	0.203	0.57	0.298	0.438	0.757	0.424	0.237	0.283	0.52	0.65	0.408	0.841	0.444	0.297	0.28	0.287	0.572	0.859	0.787	0.264	0.544	0.341	0.335	0.348	0.547	0.296
ThΔhfb4-3	2	1	60	0	0.325	0.594	0.304	1.078	0.304	0.486	0.532	0.333	0.363	0.781	0.483	0.53	0.276	0.219	0.67	0.662	0.51	0.546	0.555	0.19	0.565	0.298	0.391	0.668	0.475	0.277	0.289	0.714	0.786	0.38	0.546	0.418	0.266	0.275	0.27	0.557	0.625	0.717	0.301	0.589	0.344	0.341	0.339	0.543	0.273
ThΔhfb4-3	2	1	60	0	0.326	0.466	0.294	1.184	0.308	0.486	0.568	0.336	0.397	0.709	0.51	0.555	0.285	0.252	0.639	0.598	0.552	0.5	0.537	0.225	0.561	0.321	0.427	0.596	0.521	0.274	0.334	0.747	0.736	0.355	0.6	0.451	0.297	0.266	0.283	0.563	0.657	0.704	0.331	0.584	0.32	0.333	0.329	0.557	0.299
ThΔhfb4-11	2	1	60	0	0.317	0.477	0.324	1.175	0.297	0.409	0.503	0.328	0.375	0.659	0.483	0.605	0.293	0.252	0.613	0.592	0.501	0.468	0.495	0.195	0.589	0.285	0.405	0.659	0.445	0.253	0.317	0.595	0.694	0.353	0.472	0.423	0.3	0.269	0.285	0.562	0.592	0.75	0.336	0.56	0.33	0.31	0.326	0.505	0.296
ThΔhfb4-11	2	1	60	0	0.326	0.509	0.317	1.092	0.284	0.39	0.548	0.299	0.389	0.727	0.446	0.619	0.274	0.244	0.653	0.643	0.543	0.431	0.5	0.199	0.569	0.306	0.378	0.675	0.48	0.257	0.294	0.849	0.71	0.297	0.633	0.423	0.284	0.272	0.265	0.523	0.586	0.728	0.338	0.536	0.295	0.299	0.337	0.545	0.288
ThΔhfb10-2	2	2	60	0	0.279	0.448	0.304	0.687	0.255	0.46	0.52	0.335	0.387	0.761	0.512	0.562	0.234	0.209	0.608	0.526	0.548	0.468	0.522	0.202	0.64	0.263	0.366	0.657	0.402	0.222	0.281	0.633	0.738	0.331	0.502	0.432	0.288	0.252	0.254	0.56	0.588	0.723	0.288	0.516	0.296	0.285	0.308	0.51	0.269
ThΔhfb10-2	2	2	60	0	0.321	0.54	0.286	0.944	0.292	0.431	0.535	0.327	0.417	0.746	0.484	0.589	0.263	0.213	0.645	0.682	0.605	0.51	0.544	0.195	0.621	0.268	0.399	0.714	0.472	0.242	0.311	0.597	0.71	0.373	0.571	0.463	0.28	0.25	0.244	0.583	0.603	0.749	0.279	0.57	0.316	0.329	0.312	0.558	0.264
ThΔhfb10-17	2	2	60	0	0.357	0.509	0.299	0.942	0.288	0.439	0.503	0.332	0.383	0.743	0.482	0.563	0.289	0.236	0.596	0.724	0.558	0.472	0.504	0.265	0.603	0.312	0.383	0.66	0.479	0.263	0.301	0.675	0.713	0.352	0.509	0.401	0.278	0.264	0.272	0.555	0.61	0.684	0.324	0.581	0.361	0.35	0.367	0.519	0.315
ThΔhfb10-17	2	2	60	0	0.373	0.435	0.334	0.88	0.339	0.467	0.547	0.353	0.425	0.804	0.477	0.616	0.294	0.239	0.582	0.723	0.56	0.474	0.559	0.199	0.603	0.289	0.437	0.661	0.518	0.292	0.298	0.596	0.637	0.378	0.6	0.405	0.29	0.262	0.305	0.565	0.619	0.693	0.297	0.611	0.344	0.342	0.338	0.51	0.279
ThΔhfb4Δhfb10-27	2	3	60	0	0.334	0.551	0.291	0.739	0.284	0.377	0.469	0.312	0.368	0.609	0.475	0.573	0.27	0.265	0.621	0.559	0.503	0.415	0.472	0.186	0.498	0.269	0.355	0.767	0.45	0.248	0.28	0.558	0.646	0.322	0.475	0.32	0.246	0.26	0.245	0.498	0.572	0.735	0.311	0.474	0.296	0.287	0.276	0.445	0.259
ThΔhfb4Δhfb10-27	2	3	60	0	0.364	0.469	0.308	0.913	0.286	0.443	0.503	0.31	0.381	0.627	0.481	0.55	0.262	0.221	0.599	0.632	0.482	0.433	0.442	0.177	0.535	0.28	0.334	0.63	0.43	0.241	0.281	0.69	0.629	0.41	0.5	0.382	0.287	0.245	0.256	0.538	0.607	0.71	0.281	0.529	0.346	0.321	0.302	0.463	0.285
ThΔhfb4Δhfb10-30	2	3	60	0	0.298	0.499	0.26	1.225	0.22	0.438	0.5	0.283	0.333	0.728	0.606	0.616	0.25	0.18	0.57	0.897	0.526	0.429	0.496	0.193	0.608	0.259	0.356	0.65	0.419	0.216	0.261	0.614	0.596	0.296	0.55	0.338	0.279	0.234	0.213	0.553	0.55	0.74	0.247	0.461	0.285	0.26	0.257	0.499	0.241
ThΔhfb4Δhfb10-30	2	3	60	0	0.343	0.43	0.308	1.107	0.309	0.468	0.583	0.343	0.402	0.7	0.587	0.653	0.333	0.253	0.521	0.905	0.742	0.509	0.539	0.224	0.638	0.305	0.397	0.837	0.48	0.251	0.301	0.749	0.617	0.44	0.745	0.463	0.284	0.271	0.276	0.623	1.218	0.918	0.322	0.516	0.362	0.333	0.343	0.574	0.3
Tg-wt	1	0	72	0	0.31	0.649	0.307	0.843	0.29	0.431	0.424	0.232	0.334	0.627	0.465	0.729	0.282	0.276	0.653	0.588	0.659	0.459	0.539	0.215	0.699	0.291	0.378	0.892	0.462	0.265	0.302	0.58	0.777	0.292	0.571	0.269	0.276	0.256	0.294	0.654	0.528	0.96	0.323	0.403	0.317	0.382	0.327	0.44	0.289
Tg-wt	1	0	72	0	0.316	0.708	0.286	0.898	0.287	0.491	0.504	0.229	0.344	0.734	0.42	0.762	0.281	0.318	0.695	0.906	0.676	0.453	0.589	0.194	0.833	0.297	0.388	0.929	0.466	0.241	0.27	0.575	0.726	0.407	0.608	0.256	0.259	0.247	0.302	0.635	0.579	0.985	0.34	0.412	0.334	0.336	0.351	0.488	0.295
Tg-wt	1	0	72	0	0.335	0.678	0.274	0.907	0.287	0.446	0.52	0.258	0.331	0.638	0.442	0.76	0.261	0.298	0.745	0.852	0.696	0.446	0.487	0.214	0.725	0.301	0.36	0.937	0.493	0.24	0.3	0.582	0.681	0.412	0.598	0.285	0.219	0.269	0.3	0.644	0.698	1.025	0.336	0.419	0.325	0.281	0.31	0.496	0.292
TgΔhfb4-1	1	1	72	0	0.335	0.654	0.331	0.717	0.358	0.521	0.722	0.391	0.53	1.187	0.589	0.983	0.274	0.256	0.758	0.93	0.834	0.572	0.976	0.696	1.17	0.443	0.451	0.944	0.43	0.28	0.353	0.799	0.778	0.547	0.867	0.557	0.357	0.37	0.333	0.696	1.166	1.062	0.35	0.846	0.391	0.38	0.406	0.681	0.356
TgΔhfb4-1	1	1	72	0	0.336	0.642	0.314	0.809	0.329	0.484	0.668	0.377	0.499	1.161	0.604	1.065	0.264	0.287	0.776	0.855	0.862	0.557	0.959	0.118	1.206	0.357	0.418	0.992	0.526	0.27	0.416	0.744	0.81	0.41	0.838	0.504	0.317	0.296	0.323	0.788	1.121	1.141	0.354	0.833	0.428	0.362	0.33	0.669	0.317
TgΔhfb4-4	1	1	72	0	0.342	0.642	0.319	0.863	0.296	0.574	0.808	0.382	0.657	1.338	0.739	1.081	0.273	0.228	0.785	0.905	0.918	0.661	0.992	0.4	1.411	0.348	0.557	0.982	0.539	0.282	0.478	1.102	0.775	0.597	0.883	0.629	0.491	0.293	0.497	0.686	1.236	1.106	0.346	0.853	0.439	0.326	0.342	0.827	0.303
TgΔhfb4-4	1	1	72	0	0.341	0.699	0.298	0.728	0.34	0.617	0.809	0.388	0.68	1.46	0.792	1.022	0.324	0.243	0.763	0.931	1.213	0.686	1.123	0.462	1.44	0.413	0.575	1.003	0.606	0.283	0.495	0.926	0.816	0.492	0.916	0.595	0.514	0.318	0.547	0.759	1.451	1.379	0.313	0.88	0.454	0.378	0.389	0.845	0.324
TgΔhfb10-2	1	2	72	0	0.313	0.485	0.26	0.799	0.358	0.519	0.588	0.342	0.488	0.778	0.603	0.738	0.322	0.266	0.658	0.777	0.648	0.496	0.665	0.247	0.817	0.384	0.473	0.828	0.522	0.239	0.378	0.668	0.674	0.507	0.628	0.424	0.334	0.33	0.354	0.633	0.695	0.984	0.402	0.554	0.39	0.391	0.418	0.586	0.363
TgΔhfb10-2	1	2	72	0	0.371	0.469	0.391	0.794	0.372	0.481	0.62	0.314	0.481	0.834	0.631	0.793	0.295	0.281	0.629	0.754	0.663	0.499	0.714	0.229	0.786	0.385	0.475	0.816	0.533	0.232	0.369	0.701	0.703	0.505	0.66	0.422	0.336	0.346	0.372	0.681	0.723	1.041	0.407	0.59	0.429	0.411	0.421	0.58	0.372
TgΔhfb10-3	1	2	72	0	0.396	0.621	0.325	0.842	0.318	0.485	0.624	0.306	0.442	0.779	0.561	0.783	0.352	0.268	0.67	0.784	0.634	0.533	0.636	0.214	0.838	0.339	0.446	0.851	0.501	0.222	0.302	0.756	0.758	0.367	0.642	0.317	0.275	0.288	0.337	0.641	0.747	1.026	0.381	0.521	0.336	0.343	0.374	0.563	0.329
TgΔhfb10-3	1	2	72	0	0.327	0.527	0.321	0.882	0.332	0.477	0.573	0.299	0.438	0.773	0.615	0.826	0.284	0.302	0.674	0.656	0.649	0.549	0.588	0.222	0.824	0.331	0.479	0.856	0.472	0.225	0.353	0.715	0.711	0.366	0.599	0.43	0.305	0.301	0.366	0.657	0.709	1.029	0.306	0.475	0.331	0.35	0.373	0.515	0.355
TgΔhfb4Δhfb10-2	1	3	72	0	0.362	0.723	0.354	0.81	0.324	0.619	0.853	0.386	0.74	1.174	0.807	1.048	0.311	0.333	0.783	0.971	1.088	0.685	1.188	0.56	1.263	0.438	0.572	1.034	0.645	0.474	0.631	1.119	0.831	0.562	0.904	0.734	0.64	0.27	0.566	0.762	1.089	1.092	0.347	0.98	0.653	0.395	0.401	0.905	0.287
TgΔhfb4Δhfb10-2	1	3	72	0	0.368	0.695	0.282	0.883	0.336	0.616	0.856	0.352	0.75	1.157	0.853	1.096	0.295	0.29	0.776	1.047	1.044	0.708	1.322	0.54	1.298	0.359	0.56	1.202	0.614	0.393	0.657	1.054	0.811	0.505	0.894	0.672	0.579	0.508	0.588	0.749	1.151	1.143	0.32	0.937	0.448	0.365	0.308	0.893	0.315
TgΔhfb4Δhfb10-11	1	3	72	0	0.339	0.646	0.312	0.761	0.323	0.529	0.809	0.382	0.803	1.139	0.741	0.98	0.283	0.249	0.714	0.946	0.854	0.667	0.944	0.562	1.453	0.266	0.52	1.007	0.576	0.322	0.513	1.103	0.76	0.445	0.828	0.592	0.545	0.257	0.569	0.711	1.074	0.919	0.299	0.814	0.352	0.312	0.352	0.766	0.298
TgΔhfb4Δhfb10-11	1	3	72	0	0.326	0.645	0.287	0.771	0.329	0.555	0.786	0.384	0.818	1.259	0.723	1.035	0.286	0.254	0.712	1.016	0.956	0.643	0.989	0.463	1.163	0.273	0.471	1.02	0.627	0.309	0.484	1.055	0.72	0.666	0.773	0.61	0.396	0.267	0.53	0.697	1.083	1.041	0.29	0.837	0.388	0.315	0.364	0.784	0.268
Th-wt	2	0	72	0	0.333	0.506	0.319	1.313	0.298	0.444	0.546	0.302	0.292	0.969	0.605	0.705	0.275	0.26	0.63	0.707	0.644	0.535	0.581	0.214	0.645	0.325	0.431	1.349	0.424	0.261	0.314	0.578	0.678	0.333	0.786	0.539	0.383	0.289	0.311	0.597	1.079	0.902	0.329	0.637	0.359	0.35	0.365	0.572	0.3
Th-wt	2	0	72	0	0.326	0.487	0.319	1.217	0.319	0.428	0.558	0.353	0.416	0.924	0.578	1.2	0.28	0.306	0.613	0.713	0.882	0.494	0.713	0.22	0.682	0.283	0.413	0.729	0.436	0.258	0.357	0.634	0.875	0.411	1.12	0.605	0.33	0.283	0.321	0.638	1.39	0.847	0.314	0.667	0.387	0.345	0.364	0.662	0.325
Th-wt	2	0	72	0	0.35	0.528	0.277	1.17	0.297	0.441	0.548	0.346	0.463	0.741	0.542	1.027	0.289	0.251	0.513	0.68	0.732	0.492	0.577	0.209	0.652	0.301	0.452	0.856	0.428	0.246	0.289	0.597	0.677	0.419	1.075	0.534	0.319	0.283	0.297	0.621	1.147	0.899	0.266	0.64	0.346	0.336	0.352	0.617	0.298
ThΔhfb4-3	2	1	72	0	0.333	0.721	0.308	1.233	0.308	0.493	0.602	0.354	0.393	0.968	0.512	0.558	0.281	0.224	0.673	0.642	0.537	0.571	0.565	0.192	0.61	0.303	0.4	0.715	0.484	0.291	0.302	0.978	0.805	0.39	0.557	0.473	0.282	0.282	0.277	0.574	0.788	0.775	0.305	0.645	0.353	0.347	0.345	0.588	0.277
ThΔhfb4-3	2	1	72	0	0.336	0.588	0.299	1.446	0.314	0.493	0.624	0.357	0.423	0.868	0.537	0.616	0.289	0.254	0.621	0.593	0.608	0.526	0.573	0.233	0.593	0.324	0.446	0.675	0.524	0.28	0.344	1.028	0.749	0.363	0.627	0.505	0.319	0.27	0.288	0.59	0.81	0.776	0.333	0.629	0.326	0.337	0.333	0.597	0.301
ThΔhfb4-11	2	1	72	0	0.346	0.552	0.326	1.407	0.3	0.415	0.56	0.352	0.4	0.813	0.521	0.625	0.298	0.254	0.589	0.586	0.531	0.496	0.532	0.196	0.687	0.297	0.45	0.676	0.449	0.259	0.324	0.79	0.681	0.357	0.482	0.485	0.315	0.281	0.299	0.581	0.802	0.81	0.337	0.637	0.334	0.312	0.329	0.549	0.304
ThΔhfb4-11	2	1	72	0	0.346	0.566	0.319	1.241	0.288	0.396	0.6	0.32	0.411	0.91	0.481	0.655	0.28	0.248	0.629	0.707	0.571	0.462	0.531	0.203	0.67	0.309	0.371	0.734	0.482	0.262	0.302	1.074	0.691	0.304	0.637	0.5	0.319	0.28	0.277	0.531	0.794	0.812	0.326	0.613	0.298	0.302	0.339	0.593	0.291
ThΔhfb10-2	2	2	72	0	0.286	0.548	0.306	0.738	0.26	0.48	0.568	0.358	0.417	0.929	0.549	0.586	0.241	0.214	0.576	0.505	0.603	0.501	0.559	0.204	0.683	0.267	0.372	0.687	0.413	0.232	0.295	0.799	0.726	0.344	0.519	0.502	0.311	0.252	0.268	0.572	0.666	0.77	0.292	0.588	0.306	0.29	0.315	0.558	0.272
ThΔhfb10-2	2	2	72	0	0.323	0.635	0.292	1.087	0.297	0.438	0.588	0.349	0.445	0.919	0.52	0.624	0.269	0.217	0.632	0.653	0.654	0.54	0.574	0.195	0.682	0.272	0.407	0.739	0.479	0.251	0.322	0.751	0.696	0.38	0.578	0.525	0.311	0.254	0.25	0.605	0.726	0.786	0.281	0.639	0.321	0.332	0.315	0.603	0.265
ThΔhfb10-17	2	2	72	0	0.364	0.564	0.304	1.019	0.293	0.444	0.557	0.355	0.409	0.904	0.518	0.588	0.295	0.24	0.583	0.755	0.62	0.499	0.55	0.269	0.659	0.317	0.392	0.694	0.485	0.273	0.311	0.844	0.717	0.363	0.527	0.471	0.3	0.269	0.28	0.572	0.842	0.748	0.329	0.641	0.37	0.356	0.373	0.575	0.319
ThΔhfb10-17	2	2	72	0	0.375	0.518	0.339	1.066	0.343	0.478	0.614	0.378	0.456	0.967	0.505	0.634	0.299	0.243	0.555	0.727	0.593	0.503	0.599	0.202	0.617	0.296	0.446	0.683	0.524	0.302	0.305	0.755	0.633	0.385	0.651	0.487	0.309	0.266	0.313	0.58	0.718	0.751	0.297	0.683	0.35	0.346	0.343	0.556	0.282
ThΔhfb4Δhfb10-27	2	3	72	0	0.338	0.649	0.317	0.899	0.297	0.399	0.519	0.353	0.406	0.76	0.518	0.619	0.277	0.269	0.602	0.644	0.557	0.453	0.532	0.201	0.554	0.295	0.384	0.816	0.462	0.264	0.289	0.688	0.654	0.338	0.476	0.4	0.285	0.278	0.285	0.533	0.654	0.833	0.316	0.571	0.305	0.303	0.299	0.494	0.29
ThΔhfb4Δhfb10-27	2	3	72	0	0.341	0.553	0.307	1.118	0.307	0.466	0.56	0.348	0.416	0.776	0.523	0.591	0.278	0.24	0.553	0.706	0.524	0.465	0.49	0.196	0.6	0.304	0.355	0.665	0.449	0.265	0.307	0.862	0.613	0.427	0.527	0.465	0.323	0.27	0.275	0.574	0.703	0.774	0.3	0.614	0.358	0.341	0.327	0.526	0.308
ThΔhfb4Δhfb10-30	2	3	72	0	0.313	0.573	0.274	1.41	0.229	0.454	0.578	0.318	0.363	0.949	0.675	0.694	0.263	0.199	0.552	0.975	0.547	0.462	0.521	0.197	0.842	0.28	0.368	0.726	0.429	0.232	0.283	0.851	0.588	0.304	0.599	0.42	0.309	0.25	0.241	0.569	0.685	0.853	0.257	0.54	0.294	0.265	0.262	0.541	0.255
ThΔhfb4Δhfb10-30	2	3	72	0	0.336	0.483	0.312	1.215	0.313	0.48	0.659	0.37	0.432	0.913	0.645	0.703	0.331	0.247	0.512	1.016	0.811	0.546	0.58	0.231	0.709	0.311	0.412	0.857	0.478	0.254	0.315	0.938	0.621	0.447	0.803	0.546	0.313	0.278	0.291	0.655	1.464	1.027	0.322	0.576	0.377	0.345	0.351	0.614	0.304
Tg-wt	1	0	84	0	0.314	0.665	0.332	1.238	0.295	0.458	0.64	0.254	0.38	1.019	0.508	0.985	0.29	0.282	0.78	0.685	0.971	0.502	0.69	0.224	1.057	0.31	0.382	1.336	0.503	0.27	0.315	0.712	0.866	0.303	0.706	0.314	0.298	0.258	0.306	0.956	0.745	1.598	0.325	0.438	0.336	0.401	0.334	0.533	0.297
Tg-wt	1	0	84	0	0.326	0.726	0.303	1.322	0.292	0.528	0.788	0.239	0.384	1.261	0.491	1.093	0.287	0.322	0.82	1.389	0.983	0.495	0.735	0.202	1.313	0.32	0.397	1.363	0.465	0.243	0.284	0.705	0.817	0.419	0.841	0.288	0.274	0.252	0.315	1.024	0.827	1.573	0.346	0.448	0.348	0.338	0.362	0.619	0.3
Tg-wt	1	0	84	0	0.345	0.704	0.284	1.187	0.289	0.471	0.863	0.276	0.401	1.103	0.509	1.059	0.268	0.299	0.93	1.348	1.024	0.496	0.641	0.218	1.052	0.32	0.387	1.486	0.531	0.243	0.313	0.712	0.782	0.426	0.813	0.343	0.232	0.275	0.309	0.858	1.152	1.573	0.34	0.465	0.357	0.286	0.321	0.669	0.305
TgΔhfb4-1	1	1	84	0	0.341	0.704	0.334	0.935	0.368	0.524	0.812	0.421	0.74	1.462	0.733	1.329	0.274	0.257	0.785	1.043	0.948	0.652	1.699	0.838	1.327	0.443	0.461	0.946	0.43	0.282	0.411	1.105	0.784	0.592	0.853	0.666	0.403	0.376	0.338	0.742	1.44	1.107	0.344	0.889	0.416	0.397	0.426	0.858	0.368
TgΔhfb4-1	1	1	84	0	0.331	0.682	0.308	1.109	0.338	0.49	0.83	0.406	0.731	1.489	0.751	1.462	0.266	0.29	0.787	0.963	1.05	0.649	1.609	0.253	1.599	0.356	0.427	0.993	0.525	0.272	0.467	1.043	0.808	0.448	0.836	0.61	0.345	0.295	0.331	0.818	1.317	1.205	0.354	0.876	0.456	0.375	0.346	0.826	0.323
TgΔhfb4-4	1	1	84	0	0.347	0.689	0.324	1.09	0.302	0.594	0.828	0.414	0.697	1.448	0.762	1.292	0.277	0.228	0.802	0.996	0.963	0.731	1.021	0.544	1.65	0.35	0.564	0.894	0.545	0.285	0.613	1.823	0.788	0.644	0.855	0.69	0.553	0.293	0.59	0.696	1.284	0.999	0.347	0.89	0.514	0.336	0.35	0.911	0.305
TgΔhfb4-4	1	1	84	0	0.351	0.704	0.299	0.777	0.351	0.627	0.838	0.419	0.793	1.519	0.847	1.103	0.326	0.246	0.754	1.029	1.359	0.719	1.158	0.583	1.489	0.412	0.584	0.872	0.615	0.294	0.618	1.433	0.842	0.546	0.89	0.634	0.535	0.318	0.598	0.76	1.453	1.296	0.319	0.897	0.514	0.388	0.404	0.931	0.328
TgΔhfb10-2	1	2	84	0	0.316	0.53	0.271	1.112	0.363	0.534	0.74	0.368	0.599	1.422	0.658	0.84	0.326	0.271	0.649	1.023	0.837	0.536	0.952	0.261	0.994	0.387	0.477	0.912	0.529	0.24	0.391	0.82	0.758	0.519	0.718	0.5	0.347	0.333	0.369	0.897	1.027	1.436	0.404	0.602	0.414	0.404	0.423	0.715	0.369
TgΔhfb10-2	1	2	84	0	0.375	0.486	0.394	0.974	0.372	0.483	0.719	0.351	0.605	1.488	0.679	0.925	0.292	0.28	0.605	0.969	0.873	0.536	1.002	0.238	0.976	0.381	0.493	0.925	0.528	0.23	0.378	0.846	0.806	0.513	0.742	0.502	0.349	0.345	0.381	0.919	1.007	1.345	0.403	0.633	0.447	0.421	0.429	0.655	0.377
TgΔhfb10-3	1	2	84	0	0.396	0.66	0.331	1.148	0.325	0.491	0.762	0.334	0.511	1.088	0.612	0.938	0.355	0.27	0.625	0.94	0.794	0.555	0.794	0.226	1.037	0.342	0.458	0.972	0.503	0.221	0.31	0.998	0.807	0.369	0.729	0.381	0.28	0.29	0.35	0.866	1.059	1.399	0.384	0.585	0.351	0.348	0.382	0.63	0.333
TgΔhfb10-3	1	2	84	0	0.336	0.564	0.324	1.119	0.338	0.482	0.673	0.329	0.501	1.11	0.661	0.902	0.29	0.305	0.653	0.81	0.798	0.588	0.707	0.232	1.058	0.33	0.475	0.916	0.476	0.227	0.366	0.923	0.759	0.373	0.642	0.519	0.314	0.305	0.381	0.869	0.998	1.324	0.306	0.553	0.343	0.367	0.375	0.563	0.359
TgΔhfb4Δhfb10-2	1	3	84	0	0.365	0.772	0.356	0.892	0.331	0.619	0.85	0.388	0.813	1.102	0.791	1.087	0.317	0.335	0.786	1.052	1.41	0.753	1.328	0.605	1.278	0.452	0.571	0.955	0.645	0.474	0.652	1.175	0.86	0.651	0.869	0.857	0.629	0.269	0.62	0.808	0.995	1.047	0.346	1.027	0.831	0.421	0.416	1.074	0.292
TgΔhfb4Δhfb10-2	1	3	84	0	0.369	0.72	0.286	0.968	0.342	0.62	0.87	0.391	0.934	1.069	0.854	1.125	0.3	0.288	0.772	1.156	1.104	0.782	1.595	0.693	1.62	0.371	0.56	0.917	0.62	0.4	0.726	1.114	0.817	0.537	0.845	0.747	0.558	0.508	0.624	0.779	1.102	1.148	0.325	0.928	0.536	0.387	0.322	1.014	0.317
TgΔhfb4Δhfb10-11	1	3	84	0	0.344	0.674	0.313	0.806	0.326	0.527	0.805	0.448	0.932	1.177	0.779	0.975	0.282	0.25	0.719	0.878	0.84	0.813	0.937	0.644	1.739	0.264	0.522	0.823	0.605	0.321	0.665	0.984	0.753	0.534	0.75	0.688	0.573	0.257	0.628	0.734	0.866	0.696	0.301	0.822	0.404	0.321	0.357	0.831	0.297
TgΔhfb4Δhfb10-11	1	3	84	0	0.329	0.659	0.289	0.803	0.333	0.568	0.771	0.458	0.959	1.256	0.778	1.208	0.289	0.259	0.719	0.976	0.987	0.777	1.006	0.663	1.424	0.272	0.47	1.233	0.648	0.308	0.651	1.027	0.735	0.775	0.719	0.715	0.483	0.266	0.586	0.722	1.086	0.925	0.29	0.832	0.42	0.326	0.375	0.938	0.275
Th-wt	2	0	84	0	0.34	0.542	0.324	1.889	0.301	0.449	0.677	0.328	0.312	1.768	0.688	0.786	0.28	0.263	0.571	0.804	0.7	0.55	0.584	0.218	0.699	0.327	0.426	1.811	0.428	0.265	0.32	0.855	0.635	0.334	1.277	0.514	0.43	0.29	0.313	0.694	1.863	0.997	0.33	0.653	0.373	0.359	0.375	0.586	0.306
Th-wt	2	0	84	0	0.33	0.537	0.322	1.979	0.324	0.428	0.721	0.379	0.44	1.456	0.661	1.756	0.285	0.309	0.555	0.724	1.273	0.501	1.182	0.223	0.749	0.285	0.418	0.808	0.441	0.266	0.378	0.945	1.069	0.417	1.518	0.592	0.401	0.286	0.33	0.929	2.033	0.993	0.316	0.693	0.404	0.353	0.372	0.655	0.331
Th-wt	2	0	84	0	0.351	0.567	0.277	2.017	0.302	0.428	0.703	0.369	0.49	1.018	0.616	1.59	0.293	0.255	0.452	0.794	0.779	0.492	0.564	0.213	0.726	0.304	0.461	1.051	0.433	0.251	0.294	0.971	0.631	0.418	1.375	0.504	0.385	0.285	0.3	0.663	1.939	1.098	0.267	0.656	0.36	0.348	0.362	0.631	0.306
ThΔhfb4-3	2	1	84	0	0.367	0.611	0.308	1.059	0.297	0.444	0.649	0.386	0.409	1.148	0.586	0.647	0.297	0.244	0.514	0.737	0.632	0.507	0.55	0.283	0.695	0.319	0.384	0.729	0.483	0.272	0.311	1.084	0.69	0.359	0.531	0.448	0.362	0.269	0.279	0.604	1.06	0.78	0.325	0.63	0.384	0.361	0.378	0.559	0.322
ThΔhfb4-3	2	1	84	0	0.376	0.589	0.345	1.518	0.345	0.482	0.717	0.393	0.457	1.18	0.552	0.602	0.304	0.248	0.513	0.705	0.615	0.513	0.588	0.206	0.651	0.301	0.424	0.694	0.529	0.309	0.313	1.035	0.626	0.386	0.688	0.461	0.379	0.27	0.316	0.585	0.806	0.854	0.3	0.723	0.362	0.354	0.35	0.539	0.286
ThΔhfb4-11	2	1	84	0	0.314	0.662	0.28	1.646	0.235	0.467	0.706	0.349	0.385	1.381	0.763	0.832	0.266	0.203	0.497	1.133	0.566	0.51	0.563	0.198	1.341	0.284	0.356	0.803	0.427	0.229	0.305	1.38	0.566	0.307	0.603	0.379	0.377	0.25	0.252	0.63	0.988	1.134	0.263	0.643	0.305	0.274	0.273	0.522	0.26
ThΔhfb4-11	2	1	84	0	0.337	0.538	0.317	1.322	0.315	0.486	0.766	0.408	0.454	1.14	0.718	0.749	0.332	0.247	0.447	1.28	0.888	0.567	0.56	0.234	0.737	0.313	0.442	0.884	0.476	0.25	0.328	1.274	0.6	0.434	0.822	0.485	0.404	0.28	0.296	0.692	2.104	1.096	0.32	0.595	0.388	0.356	0.364	0.589	0.31
ThΔhfb10-2	2	2	84	0	0.353	0.724	0.324	1.162	0.304	0.397	0.62	0.381	0.43	1.061	0.579	0.645	0.289	0.272	0.533	0.596	0.521	0.448	0.507	0.203	0.588	0.298	0.354	0.839	0.466	0.27	0.291	0.98	0.645	0.34	0.473	0.378	0.304	0.279	0.282	0.581	0.725	0.944	0.317	0.57	0.32	0.307	0.306	0.47	0.296
ThΔhfb10-2	2	2	84	0	0.345	0.629	0.311	1.427	0.31	0.465	0.696	0.376	0.421	1.056	0.585	0.619	0.282	0.243	0.496	0.726	0.527	0.465	0.481	0.199	0.634	0.304	0.344	0.706	0.451	0.27	0.308	1.126	0.595	0.419	0.526	0.437	0.348	0.27	0.276	0.588	0.771	0.777	0.299	0.635	0.368	0.349	0.332	0.575	0.312
ThΔhfb10-17	2	2	84	0	0.333	0.859	0.274	1.841	0.282	0.516	0.767	0.43	0.446	1.322	0.555	0.803	0.278	0.236	0.541	0.616	0.659	0.564	0.626	0.212	0.763	0.266	0.415	0.857	0.438	0.239	0.364	1.263	0.718	0.425	0.683	0.47	0.368	0.268	0.243	0.581	1.385	0.926	0.298	0.611	0.321	0.335	0.357	0.594	0.257
ThΔhfb10-17	2	2	84	0	0.368	0.738	0.299	1.873	0.299	0.508	0.781	0.378	0.462	1.303	0.615	0.774	0.284	0.244	0.543	0.671	0.641	0.577	0.695	0.206	0.789	0.275	0.448	0.797	0.45	0.257	0.34	1.379	0.727	0.434	0.735	0.485	0.357	0.252	0.27	0.624	1.153	0.978	0.307	0.611	0.31	0.337	0.321	0.722	0.25
ThΔhfb4Δhfb10-27	2	3	84	0	0.351	0.642	0.327	1.515	0.303	0.412	0.683	0.371	0.406	1.136	0.582	0.706	0.299	0.251	0.534	0.644	0.527	0.488	0.528	0.197	0.788	0.298	0.443	0.706	0.451	0.261	0.33	1.208	0.641	0.361	0.518	0.422	0.371	0.283	0.301	0.604	1.002	0.876	0.335	0.653	0.349	0.319	0.334	0.543	0.309
ThΔhfb4Δhfb10-27	2	3	84	0	0.355	0.643	0.314	1.332	0.292	0.397	0.723	0.335	0.415	1.403	0.536	0.77	0.283	0.251	0.566	0.671	0.619	0.461	0.52	0.203	0.824	0.309	0.353	0.816	0.485	0.263	0.309	1.493	0.665	0.306	0.662	0.459	0.36	0.28	0.279	0.569	1.136	0.884	0.321	0.626	0.322	0.31	0.347	0.687	0.297
ThΔhfb4Δhfb10-30	2	3	84	0	0.333	0.866	0.308	1.536	0.311	0.489	0.705	0.376	0.408	1.402	0.56	0.604	0.282	0.224	0.59	0.618	0.54	0.576	0.566	0.189	0.662	0.303	0.407	0.786	0.484	0.29	0.314	1.549	0.768	0.39	0.576	0.461	0.33	0.282	0.277	0.59	0.907	0.822	0.304	0.629	0.362	0.352	0.35	0.568	0.28
ThΔhfb4Δhfb10-30	2	3	84	0	0.348	0.705	0.301	1.966	0.317	0.48	0.721	0.379	0.413	1.166	0.58	0.665	0.289	0.258	0.552	0.596	0.606	0.526	0.566	0.239	0.623	0.325	0.537	0.72	0.524	0.281	0.354	1.723	0.71	0.366	0.645	0.464	0.401	0.271	0.289	0.582	0.947	0.873	0.336	0.704	0.344	0.345	0.341	0.614	0.309
Tg-wt	1	0	96	0	0.325	0.639	0.346	1.386	0.303	0.473	0.842	0.262	0.383	1.312	0.527	1.139	0.294	0.284	0.76	0.753	1.132	0.524	0.713	0.225	1.182	0.326	0.37	1.622	0.524	0.273	0.326	0.879	0.876	0.309	0.827	0.377	0.318	0.262	0.312	1.035	0.956	1.829	0.327	0.469	0.345	0.406	0.337	0.578	0.302
Tg-wt	1	0	96	0	0.336	0.701	0.321	1.518	0.302	0.541	1.021	0.248	0.406	1.64	0.544	1.412	0.291	0.326	0.781	1.52	1.062	0.504	0.744	0.205	1.533	0.339	0.389	1.74	0.468	0.248	0.302	0.869	0.855	0.423	0.911	0.349	0.299	0.258	0.327	1.158	1.014	1.779	0.364	0.47	0.355	0.339	0.366	0.663	0.304
Tg-wt	1	0	96	0	0.358	0.673	0.297	1.345	0.298	0.487	1.111	0.293	0.388	1.385	0.565	1.333	0.274	0.303	0.906	1.573	1.079	0.541	0.716	0.221	1.317	0.338	0.388	1.677	0.551	0.247	0.321	0.881	0.836	0.43	0.857	0.409	0.251	0.278	0.318	0.964	1.465	1.807	0.342	0.506	0.385	0.287	0.325	0.713	0.314
TgΔhfb4-1	1	1	96	0	0.355	0.728	0.342	1.05	0.375	0.531	0.809	0.433	0.884	1.399	0.81	1.358	0.277	0.261	0.799	1.092	0.994	0.677	1.838	0.987	1.268	0.449	0.468	0.897	0.43	0.284	0.462	1.313	0.777	0.619	0.819	0.747	0.464	0.379	0.347	0.772	1.474	1.085	0.341	0.908	0.423	0.402	0.432	1.008	0.372
TgΔhfb4-1	1	1	96	0	0.34	0.696	0.313	1.194	0.345	0.491	0.837	0.409	0.789	1.451	0.831	1.458	0.271	0.294	0.788	0.971	1.137	0.684	1.754	0.443	1.5	0.358	0.431	0.952	0.528	0.273	0.517	1.189	0.792	0.466	0.803	0.659	0.392	0.294	0.335	0.826	1.294	1.17	0.353	0.894	0.465	0.38	0.352	0.937	0.325
TgΔhfb4-4	1	1	96	0	0.348	0.685	0.329	1.185	0.308	0.6	0.821	0.426	0.71	1.282	0.755	1.345	0.282	0.233	0.814	1.023	0.963	0.748	0.977	0.534	1.519	0.354	0.571	0.815	0.56	0.287	0.667	1.924	0.783	0.683	0.83	0.716	0.514	0.294	0.672	0.707	1.215	0.884	0.346	0.91	0.581	0.342	0.354	0.954	0.306
TgΔhfb4-4	1	1	96	0	0.353	0.692	0.308	0.813	0.356	0.639	0.831	0.431	0.757	1.425	0.864	1.077	0.328	0.251	0.751	1.057	1.382	0.728	1.094	0.552	1.27	0.414	0.591	0.788	0.623	0.298	0.657	1.576	0.846	0.572	0.871	0.654	0.51	0.319	0.653	0.769	1.373	1.167	0.319	0.906	0.568	0.391	0.407	0.985	0.33
TgΔhfb10-2	1	2	96	0	0.324	0.529	0.273	1.259	0.368	0.538	0.82	0.381	0.63	1.843	0.694	0.89	0.33	0.276	0.636	1.314	1.079	0.563	1.151	0.273	1.059	0.392	0.475	0.903	0.528	0.244	0.401	0.921	0.817	0.519	0.766	0.529	0.355	0.334	0.374	0.917	1.342	1.664	0.405	0.646	0.423	0.407	0.425	0.717	0.37
TgΔhfb10-2	1	2	96	0	0.383	0.483	0.395	1.165	0.381	0.48	0.787	0.381	0.657	2.022	0.693	1.044	0.298	0.285	0.573	1.079	0.998	0.568	1.169	0.245	1.248	0.387	0.496	1.211	0.53	0.231	0.386	0.952	0.795	0.515	0.782	0.557	0.366	0.349	0.386	1	1.26	1.448	0.404	0.657	0.457	0.423	0.433	0.666	0.38
TgΔhfb10-3	1	2	96	0	0.399	0.649	0.332	1.306	0.332	0.494	0.844	0.359	0.573	1.218	0.639	1.048	0.365	0.275	0.598	1.083	0.894	0.571	0.892	0.234	1.197	0.349	0.453	0.974	0.507	0.223	0.318	1.183	0.832	0.371	0.807	0.427	0.286	0.293	0.361	0.975	1.355	1.602	0.384	0.631	0.356	0.347	0.386	0.612	0.332
TgΔhfb10-3	1	2	96	0	0.34	0.557	0.329	1.232	0.348	0.484	0.742	0.36	0.559	1.296	0.681	1.025	0.294	0.31	0.644	0.957	0.939	0.609	0.789	0.244	1.188	0.336	0.466	0.926	0.479	0.23	0.378	1.065	0.772	0.376	0.672	0.578	0.321	0.308	0.388	0.859	1.243	1.372	0.308	0.601	0.347	0.37	0.377	0.547	0.362
TgΔhfb4Δhfb10-2	1	3	96	0	0.37	0.783	0.359	0.951	0.334	0.627	0.829	0.399	0.764	1.055	0.755	1.062	0.325	0.337	0.779	1.046	1.509	0.789	1.367	0.573	1.07	0.464	0.573	0.865	0.649	0.482	0.66	1.151	0.878	0.724	0.85	0.945	0.625	0.27	0.653	0.824	0.93	0.995	0.343	1.044	0.943	0.429	0.423	1.245	0.294
TgΔhfb4Δhfb10-2	1	3	96	0	0.372	0.731	0.29	0.967	0.346	0.628	0.855	0.402	0.938	1.013	0.828	1.074	0.304	0.292	0.77	1.165	1.137	0.821	1.674	0.673	1.565	0.382	0.563	0.839	0.637	0.412	0.749	1.079	0.82	0.536	0.818	0.811	0.555	0.51	0.652	0.791	0.998	1.067	0.327	0.919	0.629	0.402	0.335	1.087	0.32
TgΔhfb4Δhfb10-11	1	3	96	0	0.347	0.695	0.314	0.861	0.334	0.535	0.782	0.501	0.906	1.133	0.772	0.93	0.285	0.253	0.718	0.785	0.813	0.923	0.889	0.615	1.667	0.269	0.524	0.729	0.608	0.321	0.713	0.893	0.743	0.585	0.724	0.732	0.576	0.258	0.67	0.755	0.784	0.628	0.302	0.825	0.463	0.327	0.359	0.861	0.296
TgΔhfb4Δhfb10-11	1	3	96	0	0.332	0.665	0.292	0.863	0.337	0.586	0.756	0.519	0.966	1.104	0.777	1.137	0.292	0.264	0.718	0.892	0.957	0.897	0.952	0.607	1.331	0.275	0.475	1.161	0.657	0.309	0.706	0.967	0.734	0.814	0.699	0.769	0.468	0.268	0.634	0.732	0.973	0.831	0.29	0.836	0.474	0.331	0.378	1.001	0.276
Th-wt	2	0	96	0	0.343	0.511	0.33	1.898	0.306	0.448	0.742	0.328	0.303	2.006	0.73	0.801	0.28	0.26	0.54	0.774	0.716	0.537	0.584	0.216	0.728	0.326	0.413	1.906	0.432	0.268	0.327	1.087	0.628	0.335	1.3	0.49	0.445	0.291	0.315	0.773	1.904	0.974	0.33	0.65	0.383	0.362	0.377	0.592	0.307
Th-wt	2	0	96	0	0.327	0.514	0.323	2.032	0.329	0.431	0.86	0.374	0.439	1.67	0.705	1.857	0.29	0.298	0.536	0.694	1.47	0.487	1.325	0.221	0.77	0.284	0.405	0.815	0.444	0.27	0.389	1.197	1.075	0.416	1.609	0.572	0.432	0.272	0.342	1.059	2.076	1.056	0.317	0.711	0.413	0.356	0.374	0.66	0.334
Th-wt	2	0	96	0	0.355	0.541	0.28	2.07	0.307	0.426	0.839	0.37	0.478	1.078	0.659	1.742	0.292	0.253	0.431	0.782	0.822	0.493	0.562	0.214	0.741	0.302	0.461	1.143	0.439	0.255	0.301	1.257	0.603	0.414	1.457	0.48	0.413	0.287	0.306	0.746	1.967	1.173	0.266	0.666	0.368	0.346	0.363	0.661	0.307
ThΔhfb4-3	2	1	96	0	0.345	0.904	0.314	1.565	0.317	0.487	0.749	0.39	0.394	1.47	0.587	0.616	0.281	0.222	0.552	0.628	0.546	0.56	0.568	0.186	0.681	0.301	0.41	0.798	0.488	0.293	0.328	1.963	0.752	0.391	0.59	0.441	0.374	0.275	0.278	0.59	0.907	0.825	0.304	0.625	0.366	0.355	0.352	0.559	0.282
ThΔhfb4-3	2	1	96	0	0.354	0.733	0.304	1.95	0.322	0.479	0.768	0.366	0.411	1.157	0.606	0.668	0.287	0.255	0.521	0.613	0.591	0.517	0.567	0.238	0.626	0.324	0.532	0.717	0.526	0.282	0.364	2.054	0.69	0.367	0.668	0.441	0.419	0.273	0.29	0.594	0.954	0.879	0.336	0.71	0.368	0.348	0.344	0.624	0.311
ThΔhfb4-11	2	1	96	0	0.353	0.663	0.33	1.447	0.307	0.414	0.791	0.366	0.413	1.273	0.617	0.749	0.296	0.259	0.519	0.677	0.55	0.49	0.538	0.195	0.79	0.296	0.434	0.701	0.453	0.262	0.338	1.501	0.638	0.359	0.544	0.398	0.383	0.283	0.301	0.607	1.044	0.882	0.335	0.672	0.366	0.321	0.335	0.545	0.309
ThΔhfb4-11	2	1	96	0	0.36	0.658	0.32	1.283	0.297	0.398	0.817	0.329	0.431	1.548	0.571	0.816	0.282	0.25	0.538	0.653	0.639	0.464	0.516	0.203	0.842	0.307	0.343	0.793	0.487	0.267	0.317	1.651	0.664	0.307	0.672	0.428	0.359	0.281	0.28	0.576	1.161	0.88	0.32	0.636	0.341	0.313	0.345	0.712	0.301
ThΔhfb10-2	2	2	96	0	0.294	0.734	0.311	0.975	0.269	0.526	0.683	0.382	0.415	1.081	0.644	0.646	0.243	0.214	0.48	0.522	0.573	0.5	0.553	0.201	0.701	0.266	0.363	0.736	0.417	0.232	0.312	1.118	0.68	0.343	0.551	0.464	0.394	0.252	0.269	0.601	0.775	0.765	0.289	0.613	0.32	0.295	0.321	0.537	0.276
ThΔhfb10-2	2	2	96	0	0.332	0.743	0.301	1.34	0.306	0.449	0.703	0.372	0.43	1.089	0.61	0.67	0.274	0.215	0.526	0.638	0.638	0.537	0.549	0.19	0.693	0.274	0.377	0.758	0.485	0.253	0.342	1.104	0.67	0.381	0.599	0.453	0.377	0.257	0.256	0.62	0.891	0.78	0.284	0.61	0.338	0.341	0.323	0.578	0.273
ThΔhfb10-17	2	2	96	0	0.363	0.604	0.31	1.002	0.3	0.445	0.69	0.386	0.408	1.12	0.626	0.677	0.293	0.238	0.484	0.7	0.651	0.49	0.537	0.275	0.696	0.316	0.36	0.732	0.482	0.272	0.315	1.202	0.687	0.359	0.543	0.42	0.401	0.27	0.282	0.595	1.074	0.78	0.324	0.628	0.405	0.365	0.38	0.54	0.323
ThΔhfb10-17	2	2	96	0	0.38	0.609	0.346	1.484	0.346	0.475	0.751	0.375	0.45	1.154	0.582	0.613	0.297	0.241	0.493	0.683	0.612	0.504	0.577	0.203	0.669	0.297	0.395	0.653	0.527	0.309	0.315	1.142	0.615	0.384	0.733	0.435	0.422	0.272	0.317	0.583	0.819	0.844	0.3	0.718	0.367	0.356	0.352	0.543	0.288
ThΔhfb4Δhfb10-27	2	3	96	0	0.366	0.75	0.33	1.151	0.309	0.393	0.685	0.374	0.428	1.111	0.618	0.657	0.283	0.266	0.505	0.558	0.521	0.448	0.506	0.198	0.603	0.293	0.34	0.861	0.467	0.271	0.295	1.092	0.653	0.341	0.481	0.353	0.332	0.28	0.285	0.581	0.751	0.948	0.317	0.576	0.328	0.31	0.307	0.468	0.3
ThΔhfb4Δhfb10-27	2	3	96	0	0.354	0.648	0.309	1.338	0.315	0.47	0.779	0.37	0.406	1.099	0.62	0.612	0.277	0.238	0.475	0.69	0.522	0.461	0.473	0.195	0.635	0.3	0.322	0.702	0.456	0.275	0.314	1.255	0.594	0.418	0.536	0.401	0.351	0.272	0.281	0.578	0.792	0.77	0.304	0.639	0.376	0.353	0.334	0.58	0.314
ThΔhfb4Δhfb10-30	2	3	96	0	0.222	0.869	0.46	1.623	0.629	0.486	0.735	0.371	0.381	1.595	0.564	0.671	0.49	0.327	0.486	1.147	0.558	0.533	0.588	0.408	0.738	0.304	0.369	0.576	0.451	0.66	0.396	1.756	0.594	0.348	0.59	0.406	0.363	0.261	0.545	0.382	1.042	1.103	0.289	0.663	0.353	0.338	0.323	0.571	0.281
ThΔhfb4Δhfb10-30	2	3	96	0	0.381	0.433	0.42	1.303	0.36	0.475	0.78	0.439	0.462	1.143	0.759	1.153	0.381	0.381	0.434	1.242	0.925	0.572	0.565	0.215	0.691	0.456	0.334	1.393	0.441	0.69	0.504	1.41	0.592	0.469	0.717	0.49	0.492	0.291	0.49	0.507	2.178	1.02	0.307	0.594	0.399	0.366	0.377	0.587	0.313
Tg-wt	1	0	120	0	0.331	0.611	0.433	1.647	0.309	0.501	1.286	0.26	0.367	1.565	0.558	0.958	0.294	0.277	0.653	0.781	1.217	0.51	0.78	0.225	1.043	0.434	0.355	1.158	0.561	0.281	0.442	1.591	0.86	0.365	0.865	0.499	0.357	0.267	0.321	0.899	1.333	1.673	0.33	0.551	0.378	0.511	0.342	0.69	0.339
Tg-wt	1	0	120	0	0.344	0.663	0.408	2.004	0.307	0.588	1.472	0.266	0.391	1.772	0.689	1.248	0.29	0.317	0.729	1.612	1.111	0.518	0.805	0.209	1.449	0.417	0.373	1.274	0.475	0.255	0.412	1.588	0.843	0.43	0.948	0.482	0.338	0.275	0.37	0.983	1.373	1.71	0.447	0.549	0.372	0.345	0.372	0.755	0.321
Tg-wt	1	0	120	0	0.372	0.645	0.329	1.703	0.302	0.517	1.651	0.315	0.354	1.571	0.687	1.198	0.276	0.297	0.819	1.633	1.049	0.557	0.791	0.222	1.357	0.403	0.324	1.141	0.597	0.252	0.356	1.606	0.818	0.457	0.901	0.587	0.291	0.283	0.327	0.849	1.709	1.765	0.35	0.606	0.447	0.292	0.333	0.765	0.376
TgΔhfb4-1	1	1	120	0	0.36	0.704	0.345	1.217	0.383	0.527	0.784	0.461	1.132	1.025	0.938	1.205	0.274	0.257	0.781	1.229	0.941	0.739	1.548	0.981	1.046	0.448	0.429	0.717	0.434	0.288	0.638	1.425	0.723	0.658	0.673	0.957	0.591	0.382	0.36	0.822	1.142	0.887	0.338	0.894	0.453	0.412	0.442	1.304	0.378
TgΔhfb4-1	1	1	120	0	0.336	0.663	0.311	1.303	0.352	0.492	0.811	0.421	0.873	1.027	0.911	1.149	0.265	0.284	0.716	1.074	1.092	0.739	1.501	0.49	1.091	0.349	0.396	0.745	0.533	0.274	0.663	1.193	0.729	0.503	0.676	0.788	0.552	0.3	0.355	0.826	0.966	0.87	0.352	0.88	0.524	0.386	0.362	1.123	0.332
TgΔhfb4-4	1	1	120	0	0.352	0.685	0.334	1.313	0.312	0.625	0.83	0.533	0.798	1.007	0.748	1.221	0.281	0.229	0.798	0.956	0.829	0.738	0.756	0.416	1.147	0.35	0.58	0.64	0.593	0.293	0.737	1.876	0.756	0.751	0.786	0.781	0.533	0.297	0.789	0.753	1.041	0.704	0.357	0.909	0.937	0.362	0.363	1.038	0.311
TgΔhfb4-4	1	1	120	0	0.355	0.685	0.317	0.906	0.359	0.671	0.824	0.526	0.778	1.196	0.967	0.931	0.334	0.244	0.737	0.985	1.329	0.719	0.786	0.42	1.005	0.408	0.6	0.653	0.643	0.301	0.698	1.643	0.848	0.629	0.83	0.658	0.519	0.322	0.766	0.806	1.126	0.879	0.327	0.913	0.904	0.416	0.42	1.116	0.337
TgΔhfb10-2	1	2	120	0	0.329	0.511	0.279	1.63	0.374	0.532	1.131	0.413	0.586	2.041	0.746	0.973	0.326	0.273	0.585	1.486	1.228	0.601	1.262	0.27	1.037	0.386	0.446	0.764	0.524	0.248	0.42	1.233	0.788	0.519	0.769	0.466	0.372	0.337	0.375	0.866	1.559	1.609	0.405	0.726	0.438	0.412	0.43	0.67	0.373
TgΔhfb10-2	1	2	120	0	0.387	0.471	0.395	1.672	0.388	0.471	1.175	0.473	0.575	2.173	0.732	0.961	0.29	0.28	0.519	0.98	0.85	0.588	1.264	0.25	1.061	0.38	0.42	0.967	0.53	0.235	0.408	1.316	0.713	0.517	0.783	0.484	0.39	0.352	0.394	0.962	1.372	1.087	0.406	0.734	0.476	0.431	0.438	0.644	0.382
TgΔhfb10-3	1	2	120	0	0.402	0.624	0.34	1.512	0.342	0.496	1.069	0.388	0.598	1.03	0.676	0.903	0.359	0.271	0.544	1.061	0.806	0.566	0.859	0.23	1.039	0.356	0.416	0.836	0.519	0.237	0.347	1.63	0.779	0.382	0.834	0.448	0.335	0.316	0.398	0.911	1.624	1.718	0.391	0.706	0.386	0.374	0.417	0.614	0.359
TgΔhfb10-3	1	2	120	0	0.344	0.494	0.329	1.326	0.356	0.482	0.823	0.401	0.579	1.095	0.691	0.947	0.294	0.306	0.535	1.046	1.097	0.614	0.812	0.241	1.027	0.332	0.444	0.852	0.485	0.236	0.399	1.572	0.719	0.38	0.689	0.547	0.336	0.31	0.407	0.764	1.764	1.562	0.309	0.739	0.363	0.382	0.381	0.575	0.366
TgΔhfb4Δhfb10-2	1	3	120	0	0.374	0.731	0.361	0.899	0.338	0.629	0.846	0.395	0.655	0.992	0.716	0.895	0.323	0.332	0.74	0.963	1.382	0.81	1.023	0.475	0.773	0.486	0.552	0.739	0.647	0.489	0.668	1.067	0.871	0.801	0.793	1.053	0.544	0.272	0.654	0.837	0.837	0.898	0.351	1.036	0.885	0.443	0.438	1.52	0.305
TgΔhfb4Δhfb10-2	1	3	120	0	0.373	0.734	0.298	0.879	0.352	0.641	0.776	0.399	0.625	0.944	0.812	0.876	0.307	0.284	0.735	1.094	0.956	0.826	1.344	0.607	1.1	0.412	0.549	0.686	0.656	0.432	0.792	0.974	0.782	0.544	0.754	0.988	0.506	0.516	0.669	0.827	0.85	0.835	0.346	0.898	0.696	0.438	0.391	1.221	0.338
TgΔhfb4Δhfb10-11	1	3	120	0	0.348	0.732	0.316	0.812	0.336	0.569	0.807	0.684	0.674	0.685	0.795	0.771	0.279	0.248	0.719	0.631	0.7	0.983	0.653	0.468	1.24	0.27	0.508	0.602	0.618	0.323	0.842	0.752	0.713	0.631	0.705	0.77	0.513	0.269	0.757	0.779	0.525	0.557	0.313	0.883	0.837	0.351	0.367	0.877	0.309
TgΔhfb4Δhfb10-11	1	3	120	0	0.332	0.693	0.294	0.824	0.34	0.638	0.777	0.665	0.71	0.831	0.818	0.897	0.291	0.257	0.711	0.699	0.836	0.988	0.697	0.525	0.884	0.272	0.465	0.798	0.661	0.314	0.76	0.799	0.704	0.876	0.672	0.86	0.477	0.27	0.758	0.744	0.692	0.643	0.297	0.886	0.85	0.357	0.384	0.983	0.279
Th-wt	2	0	120	0	0.347	0.483	0.337	1.751	0.311	0.441	0.758	0.299	0.321	2.024	0.833	0.842	0.284	0.263	0.521	0.826	0.828	0.565	0.615	0.223	0.742	0.329	0.396	1.926	0.44	0.273	0.344	1.629	0.635	0.341	1.202	0.481	0.549	0.295	0.325	0.942	1.836	0.764	0.332	0.591	0.483	0.372	0.384	0.646	0.312
Th-wt	2	0	120	0	0.322	0.47	0.319	1.897	0.334	0.428	1.306	0.37	0.45	1.841	0.837	2.009	0.293	0.29	0.527	0.661	1.683	0.51	1.428	0.223	0.744	0.286	0.39	0.768	0.452	0.283	0.413	1.945	1.074	0.415	1.7	0.539	0.449	0.274	0.445	1.273	2.106	1.001	0.318	0.676	0.475	0.363	0.377	0.725	0.339
Th-wt	2	0	120	0	0.344	0.49	0.281	1.991	0.312	0.409	1.249	0.356	0.505	1.183	0.774	1.863	0.294	0.255	0.397	0.78	0.934	0.52	0.551	0.22	0.676	0.307	0.439	1.157	0.449	0.259	0.316	1.768	0.568	0.414	1.442	0.481	0.429	0.292	0.32	0.995	1.887	1.064	0.267	0.597	0.441	0.358	0.37	0.7	0.313
ThΔhfb4-3	2	1	120	0	0.346	0.829	0.32	1.387	0.322	0.465	0.823	0.336	0.374	1.586	0.664	0.633	0.284	0.225	0.536	0.654	0.561	0.563	0.58	0.19	0.642	0.305	0.387	0.722	0.496	0.296	0.354	2.012	0.726	0.394	0.511	0.423	0.366	0.288	0.289	0.601	0.872	0.751	0.303	0.562	0.411	0.362	0.359	0.575	0.292
ThΔhfb4-3	2	1	120	0	0.341	0.683	0.304	1.737	0.33	0.473	0.87	0.36	0.42	1.17	0.679	0.717	0.289	0.252	0.505	0.668	0.574	0.537	0.575	0.241	0.63	0.324	0.506	0.616	0.53	0.282	0.376	1.994	0.645	0.37	0.591	0.421	0.414	0.277	0.296	0.595	0.952	0.795	0.334	0.62	0.519	0.358	0.354	0.679	0.316
ThΔhfb4-11	2	1	120	0	0.333	0.597	0.335	1.333	0.312	0.407	1.168	0.351	0.451	1.481	0.719	0.745	0.298	0.256	0.511	0.643	0.561	0.507	0.545	0.199	0.68	0.297	0.43	0.542	0.458	0.262	0.355	1.947	0.615	0.366	0.513	0.378	0.393	0.286	0.312	0.615	0.992	0.706	0.336	0.626	0.45	0.329	0.339	0.56	0.314
ThΔhfb4-11	2	1	120	0	0.359	0.61	0.329	1.151	0.304	0.393	1.251	0.317	0.443	1.792	0.659	0.885	0.285	0.252	0.534	0.64	0.658	0.486	0.511	0.205	0.77	0.306	0.354	0.588	0.493	0.271	0.329	1.534	0.638	0.312	0.625	0.401	0.377	0.284	0.293	0.576	1.099	0.684	0.322	0.571	0.443	0.321	0.349	0.775	0.309
ThΔhfb10-2	2	2	120	0	0.302	0.671	0.314	1.038	0.275	0.488	0.697	0.352	0.42	0.82	0.725	0.625	0.248	0.217	0.471	0.533	0.615	0.509	0.545	0.204	0.628	0.269	0.336	0.595	0.427	0.234	0.333	0.915	0.637	0.345	0.505	0.429	0.42	0.256	0.273	0.599	0.736	0.647	0.289	0.565	0.36	0.302	0.326	0.551	0.282
ThΔhfb10-2	2	2	120	0	0.332	0.697	0.306	1.139	0.312	0.439	0.664	0.34	0.42	0.989	0.688	0.614	0.276	0.217	0.506	0.64	0.66	0.555	0.534	0.192	0.673	0.277	0.353	0.629	0.492	0.253	0.358	0.926	0.641	0.383	0.543	0.429	0.397	0.262	0.262	0.628	0.85	0.68	0.285	0.516	0.404	0.348	0.329	0.596	0.277
ThΔhfb10-17	2	2	120	0	0.363	0.56	0.314	0.895	0.306	0.428	0.691	0.348	0.435	0.946	0.73	0.697	0.295	0.239	0.46	0.628	0.668	0.509	0.53	0.3	0.643	0.316	0.332	0.641	0.488	0.272	0.322	1.044	0.668	0.36	0.477	0.398	0.39	0.274	0.287	0.59	1.016	0.682	0.324	0.546	0.494	0.379	0.389	0.562	0.33
ThΔhfb10-17	2	2	120	0	0.374	0.604	0.351	1.3	0.348	0.445	0.84	0.367	0.467	1.064	0.668	0.566	0.3	0.242	0.473	0.658	0.619	0.541	0.585	0.21	0.584	0.299	0.393	0.533	0.514	0.311	0.326	0.945	0.572	0.39	0.783	0.41	0.407	0.278	0.32	0.577	0.718	0.687	0.299	0.646	0.405	0.377	0.357	0.58	0.295
ThΔhfb4Δhfb10-27	2	3	120	0	0.345	0.708	0.315	0.974	0.312	0.385	0.78	0.357	0.481	1.053	0.716	0.64	0.282	0.263	0.493	0.525	0.542	0.481	0.497	0.202	0.569	0.295	0.356	0.717	0.47	0.273	0.301	1.022	0.628	0.348	0.502	0.334	0.342	0.281	0.297	0.587	0.767	0.725	0.319	0.504	0.366	0.315	0.309	0.488	0.301
ThΔhfb4Δhfb10-27	2	3	120	0	0.352	0.615	0.31	1.192	0.319	0.456	0.871	0.341	0.392	0.996	0.722	0.575	0.277	0.239	0.476	0.619	0.551	0.486	0.466	0.198	0.596	0.301	0.322	0.561	0.455	0.276	0.32	0.993	0.574	0.425	0.472	0.368	0.386	0.275	0.295	0.6	0.793	0.572	0.306	0.568	0.461	0.356	0.338	0.663	0.317
ThΔhfb4Δhfb10-30	2	3	120	0	0.367	0.855	0.306	1.504	0.293	0.472	0.769	0.42	0.452	1.8	0.631	0.698	0.481	0.213	0.514	1.122	0.57	0.56	0.617	0.441	0.74	0.347	0.676	0.527	0.473	0.239	0.456	2.302	0.586	0.355	0.527	0.392	0.407	0.26	0.562	0.426	1.03	0.923	0.289	0.576	0.367	0.348	0.329	0.61	0.285
ThΔhfb4Δhfb10-30	2	3	120	0	0.253	0.45	0.239	1.123	0.305	0.475	0.8	0.542	0.548	1.044	0.545	1.008	0.186	0.198	0.442	1.092	1.03	0.597	0.573	0.289	0.642	0.343	0.437	1.266	0.446	0.25	0.429	1.484	0.565	0.487	0.662	0.496	0.721	0.489	0.364	0.525	2.08	0.776	0.307	0.504	0.414	0.367	0.381	0.639	0.318
Tg-wt	1	0	144	0	0.333	0.616	0.536	1.73	0.312	0.524	1.46	0.282	0.413	1.432	0.566	0.796	0.296	0.276	0.641	0.813	1.35	0.533	0.991	0.227	1.034	0.536	0.362	1.016	0.584	0.283	0.515	1.815	0.819	0.416	0.89	0.567	0.417	0.27	0.336	0.904	1.478	1.52	0.33	0.677	0.406	0.61	0.345	0.815	0.389
Tg-wt	1	0	144	0	0.348	0.665	0.506	2.112	0.31	0.619	1.67	0.282	0.421	1.654	0.719	1.047	0.292	0.315	0.686	1.612	1.294	0.536	0.865	0.22	1.458	0.53	0.38	1.082	0.478	0.257	0.541	1.956	0.801	0.442	0.956	0.5	0.364	0.29	0.412	0.961	1.53	1.583	0.513	0.626	0.391	0.348	0.375	0.835	0.354
Tg-wt	1	0	144	0	0.377	0.645	0.403	1.775	0.303	0.547	1.811	0.342	0.393	1.452	0.689	1.094	0.279	0.295	0.772	1.669	1.056	0.584	0.906	0.229	1.3	0.5	0.333	0.941	0.622	0.252	0.418	1.859	0.766	0.466	0.895	0.569	0.365	0.289	0.342	0.828	1.644	1.577	0.351	0.699	0.476	0.293	0.337	0.798	0.507
TgΔhfb4-1	1	1	144	0	0.363	0.692	0.344	1.192	0.388	0.54	0.783	0.484	0.935	0.916	1.052	1.161	0.272	0.255	0.766	1.177	0.878	0.742	1.343	0.954	0.957	0.454	0.431	0.663	0.435	0.287	0.727	1.249	0.674	0.671	0.625	1.074	0.656	0.384	0.381	0.857	1.01	0.804	0.34	0.921	0.484	0.416	0.448	1.292	0.381
TgΔhfb4-1	1	1	144	0	0.334	0.632	0.31	1.268	0.356	0.504	0.819	0.451	0.789	0.913	0.985	1.039	0.263	0.282	0.668	1.085	1.023	0.743	1.293	0.472	0.984	0.355	0.406	0.679	0.536	0.273	0.737	1.025	0.686	0.523	0.63	0.924	0.643	0.3	0.379	0.858	0.853	0.776	0.352	0.904	0.628	0.389	0.365	1.162	0.334
TgΔhfb4-4	1	1	144	0	0.352	0.699	0.339	1.283	0.316	0.659	0.714	0.64	0.775	0.922	0.756	1.116	0.283	0.229	0.775	0.915	0.728	0.752	0.677	0.322	1.051	0.352	0.581	0.592	0.624	0.295	0.765	1.731	0.705	0.774	0.764	0.819	0.518	0.299	0.844	0.768	0.96	0.658	0.364	0.9	1.135	0.368	0.365	1.038	0.314
TgΔhfb4-4	1	1	144	0	0.356	0.704	0.324	0.864	0.361	0.716	0.748	0.622	0.765	1.086	0.943	0.842	0.34	0.244	0.726	0.927	1.245	0.718	0.668	0.337	0.929	0.41	0.6	0.604	0.638	0.302	0.735	1.527	0.809	0.633	0.812	0.664	0.498	0.326	0.814	0.824	1.016	0.788	0.337	0.921	1.374	0.429	0.423	1.116	0.34
TgΔhfb10-2	1	2	144	0	0.328	0.491	0.281	1.66	0.378	0.526	1.39	0.439	0.586	1.692	0.726	0.843	0.327	0.274	0.552	1.265	1.143	0.586	1.115	0.241	0.979	0.388	0.453	0.621	0.524	0.25	0.439	1.317	0.744	0.523	0.757	0.474	0.396	0.339	0.399	0.851	1.393	1.33	0.442	0.74	0.446	0.414	0.431	0.7	0.374
TgΔhfb10-2	1	2	144	0	0.387	0.469	0.396	1.728	0.39	0.476	1.285	0.45	0.556	1.819	0.708	0.849	0.289	0.28	0.494	0.871	0.747	0.591	1.099	0.249	0.92	0.386	0.434	0.799	0.535	0.242	0.423	1.371	0.675	0.52	0.769	0.479	0.44	0.353	0.423	0.879	1.167	0.855	0.408	0.731	0.492	0.435	0.441	0.669	0.384
TgΔhfb10-3	1	2	144	0	0.4	0.586	0.341	1.504	0.345	0.497	1.091	0.387	0.587	0.83	0.672	0.764	0.36	0.271	0.511	1.01	0.812	0.583	0.828	0.233	0.891	0.356	0.421	0.661	0.52	0.236	0.356	1.442	0.742	0.384	0.818	0.421	0.335	0.316	0.44	0.871	1.419	1.344	0.392	0.689	0.393	0.379	0.419	0.652	0.362
TgΔhfb10-3	1	2	144	0	0.346	0.446	0.329	1.298	0.36	0.494	0.785	0.408	0.585	0.863	0.673	0.812	0.296	0.308	0.502	0.869	0.899	0.616	0.83	0.245	0.888	0.335	0.452	0.693	0.49	0.237	0.42	1.997	0.655	0.382	0.688	0.501	0.362	0.312	0.454	0.768	1.421	1.177	0.31	0.732	0.401	0.392	0.383	0.579	0.369
TgΔhfb4Δhfb10-2	1	3	144	0	0.375	0.683	0.364	0.766	0.341	0.646	0.778	0.411	0.609	0.944	0.661	0.807	0.324	0.331	0.71	0.914	1.2	0.835	0.871	0.425	0.71	0.511	0.559	0.681	0.645	0.486	0.657	1.02	0.819	0.793	0.766	1.138	0.518	0.276	0.686	0.832	0.792	0.836	0.36	1.02	0.865	0.451	0.447	1.419	0.315
TgΔhfb4Δhfb10-2	1	3	144	0	0.375	0.736	0.302	0.793	0.357	0.662	0.742	0.427	0.559	0.927	0.759	0.835	0.311	0.283	0.718	1.042	0.819	0.851	1.216	0.585	1.006	0.431	0.548	0.62	0.668	0.433	0.79	0.927	0.735	0.572	0.732	1.032	0.488	0.524	0.706	0.847	0.793	0.755	0.357	0.91	0.662	0.451	0.402	1.168	0.349
TgΔhfb4Δhfb10-11	1	3	144	0	0.35	0.752	0.316	0.761	0.337	0.636	0.713	0.733	0.579	0.603	0.788	0.715	0.278	0.249	0.725	0.562	0.62	0.962	0.567	0.365	1.088	0.275	0.51	0.565	0.607	0.322	0.837	0.683	0.688	0.635	0.704	0.776	0.474	0.273	0.785	0.8	0.45	0.527	0.319	0.936	0.807	0.355	0.369	0.828	0.324
TgΔhfb4Δhfb10-11	1	3	144	0	0.332	0.713	0.298	0.77	0.342	0.673	0.682	0.662	0.594	0.743	0.809	0.797	0.293	0.258	0.713	0.631	0.749	0.988	0.607	0.516	0.778	0.274	0.464	0.713	0.658	0.314	0.741	0.71	0.693	0.888	0.662	0.877	0.445	0.273	0.831	0.745	0.583	0.584	0.304	0.934	0.87	0.364	0.384	0.914	0.282
Th-wt	2	0	144	0	0.349	0.54	0.343	1.682	0.314	0.446	0.898	0.312	0.33	2.036	0.881	0.954	0.284	0.263	0.495	0.897	0.942	0.577	0.626	0.228	0.743	0.33	0.391	1.968	0.445	0.272	0.355	1.492	0.58	0.351	1.17	0.474	0.599	0.298	0.333	1.078	1.745	0.703	0.334	0.538	0.564	0.378	0.388	0.675	0.316
Th-wt	2	0	144	0	0.343	0.53	0.319	1.82	0.338	0.439	1.609	0.365	0.445	1.888	0.903	1.989	0.293	0.287	0.504	0.63	1.711	0.513	1.439	0.223	0.712	0.288	0.392	0.748	0.457	0.3	0.435	1.853	1.033	0.416	1.706	0.521	0.427	0.276	0.501	1.484	2.024	0.984	0.318	0.649	0.602	0.367	0.38	0.778	0.342
Th-wt	2	0	144	0	0.343	0.522	0.28	1.957	0.315	0.406	1.428	0.363	0.5	1.144	0.83	1.815	0.292	0.254	0.375	0.779	0.936	0.527	0.543	0.222	0.578	0.307	0.435	1.18	0.451	0.257	0.323	1.649	0.524	0.417	1.392	0.476	0.42	0.292	0.322	1.178	1.802	1.014	0.266	0.53	0.551	0.369	0.372	0.73	0.316
ThΔhfb4-3	2	1	144	0	0.344	0.784	0.322	1.337	0.325	0.462	1.013	0.347	0.373	1.6	0.707	0.59	0.284	0.225	0.515	0.639	0.564	0.566	0.58	0.189	0.579	0.305	0.386	0.619	0.498	0.293	0.371	1.761	0.673	0.397	0.493	0.413	0.346	0.287	0.295	0.604	0.835	0.638	0.304	0.541	0.515	0.365	0.36	0.579	0.294
ThΔhfb4-3	2	1	144	0	0.34	0.666	0.304	1.698	0.332	0.472	1.087	0.358	0.415	1.199	0.717	0.686	0.289	0.251	0.503	0.701	0.56	0.533	0.566	0.244	0.552	0.322	0.512	0.521	0.53	0.278	0.387	1.76	0.594	0.374	0.561	0.41	0.389	0.278	0.303	0.57	0.939	0.709	0.335	0.583	0.539	0.362	0.356	0.698	0.318
ThΔhfb4-11	2	1	144	0	0.333	0.578	0.337	1.237	0.315	0.411	1.295	0.355	0.451	1.347	0.762	0.705	0.297	0.253	0.503	0.595	0.57	0.517	0.55	0.199	0.582	0.298	0.45	0.46	0.461	0.259	0.363	2.078	0.574	0.375	0.497	0.372	0.37	0.286	0.327	0.584	1.102	0.631	0.337	0.582	0.496	0.333	0.342	0.579	0.316
ThΔhfb4-11	2	1	144	0	0.353	0.619	0.333	1.034	0.307	0.398	1.401	0.332	0.428	1.781	0.702	1.185	0.286	0.252	0.52	0.642	0.636	0.491	0.496	0.209	0.694	0.306	0.365	0.528	0.497	0.268	0.336	1.347	0.594	0.316	0.602	0.387	0.351	0.284	0.306	0.556	1.114	0.588	0.322	0.515	0.438	0.322	0.355	0.845	0.307
ThΔhfb10-2	2	2	144	0	0.301	0.645	0.314	0.988	0.276	0.458	0.737	0.355	0.406	0.656	0.775	0.532	0.248	0.217	0.451	0.515	0.62	0.514	0.527	0.203	0.515	0.268	0.341	0.487	0.429	0.231	0.347	0.709	0.582	0.347	0.484	0.416	0.389	0.256	0.286	0.601	0.642	0.545	0.29	0.489	0.474	0.304	0.328	0.558	0.284
ThΔhfb10-2	2	2	144	0	0.333	0.684	0.309	1.061	0.315	0.427	0.751	0.341	0.413	0.933	0.75	0.5	0.279	0.217	0.48	0.631	0.645	0.562	0.515	0.192	0.562	0.277	0.356	0.526	0.497	0.25	0.37	0.731	0.586	0.387	0.531	0.422	0.369	0.263	0.269	0.599	0.764	0.571	0.286	0.473	0.51	0.353	0.331	0.602	0.28
ThΔhfb10-17	2	2	144	0	0.364	0.547	0.318	0.839	0.308	0.421	0.703	0.353	0.428	0.769	0.777	0.548	0.294	0.238	0.449	0.61	0.656	0.53	0.509	0.302	0.534	0.315	0.331	0.523	0.493	0.269	0.326	0.749	0.608	0.363	0.461	0.391	0.377	0.275	0.291	0.573	0.945	0.562	0.325	0.487	0.55	0.386	0.389	0.57	0.331
ThΔhfb10-17	2	2	144	0	0.37	0.542	0.352	1.166	0.349	0.426	1.017	0.365	0.458	1.08	0.72	0.511	0.3	0.242	0.457	0.628	0.594	0.557	0.563	0.213	0.492	0.299	0.416	0.483	0.511	0.308	0.333	0.738	0.517	0.396	0.764	0.402	0.396	0.28	0.321	0.558	0.634	0.576	0.3	0.567	0.511	0.401	0.36	0.625	0.299
ThΔhfb4Δhfb10-27	2	3	144	0	0.349	0.686	0.314	0.911	0.314	0.388	0.795	0.362	0.518	1.095	0.771	0.538	0.282	0.261	0.472	0.529	0.547	0.518	0.477	0.204	0.499	0.295	0.359	0.606	0.473	0.272	0.306	0.799	0.58	0.357	0.47	0.326	0.362	0.283	0.311	0.581	0.768	0.587	0.321	0.462	0.446	0.317	0.312	0.514	0.302
ThΔhfb4Δhfb10-27	2	3	144	0	0.352	0.609	0.307	1.112	0.321	0.451	0.876	0.35	0.38	0.893	0.778	0.485	0.276	0.238	0.456	0.603	0.571	0.503	0.448	0.198	0.533	0.3	0.33	0.469	0.457	0.273	0.326	0.789	0.53	0.432	0.452	0.359	0.365	0.274	0.313	0.601	0.705	0.5	0.307	0.526	0.609	0.358	0.34	0.7	0.318
ThΔhfb4Δhfb10-30	2	3	144	0	0.235	0.941	0.407	1.42	0.295	0.48	0.802	0.447	0.419	1.549	0.678	0.609	0.48	0.21	0.456	1.097	0.541	0.587	0.617	0.4	0.697	0.368	0.88	0.451	0.64	0.236	0.5	2.155	0.505	0.363	0.515	0.385	0.383	0.259	0.495	0.455	1.069	0.827	0.289	0.526	0.399	0.35	0.332	0.637	0.29
ThΔhfb4Δhfb10-30	2	3	144	0	0.259	0.617	0.254	1.021	0.304	0.477	0.803	0.59	0.579	0.814	0.779	1.162	0.186	0.204	0.39	1.011	0.929	0.625	0.56	0.311	0.578	0.426	0.455	1.201	0.445	0.246	0.47	1.253	0.498	0.476	0.652	0.487	0.783	0.692	0.381	0.556	1.75	0.696	0.309	0.479	0.456	0.371	0.394	0.665	0.325
Tg-wt	1	0	168	0	0.334	0.586	0.594	1.716	0.315	0.546	1.431	0.273	0.446	1.216	0.555	0.625	0.299	0.275	0.588	0.88	1.499	0.551	1.085	0.222	0.9	0.585	0.376	0.706	0.61	0.288	0.549	2.123	0.735	0.458	0.9	0.673	0.54	0.274	0.345	0.844	1.516	1.404	0.333	0.995	0.447	0.659	0.348	0.983	0.469
Tg-wt	1	0	168	0	0.348	0.655	0.541	2.092	0.312	0.61	1.777	0.282	0.399	1.355	0.69	0.775	0.294	0.314	0.614	1.583	1.513	0.522	0.869	0.219	1.32	0.571	0.392	0.755	0.486	0.26	0.607	2.224	0.69	0.448	0.945	0.555	0.415	0.309	0.476	0.871	1.859	1.421	0.627	0.9	0.436	0.343	0.38	0.917	0.411
Tg-wt	1	0	168	0	0.379	0.624	0.486	1.758	0.305	0.568	1.526	0.329	0.429	1.216	0.643	0.783	0.281	0.295	0.709	1.667	1.13	0.583	0.993	0.219	1.161	0.544	0.355	0.675	0.631	0.254	0.495	2.158	0.663	0.469	0.862	0.554	0.541	0.345	0.349	0.746	1.513	1.428	0.352	0.893	0.522	0.295	0.34	0.866	0.597
TgΔhfb4-1	1	1	168	0	0.361	0.687	0.346	1.09	0.384	0.566	0.686	0.494	0.799	0.795	0.991	1.039	0.274	0.258	0.737	1.12	0.787	0.76	1.176	0.939	0.831	0.466	0.442	0.602	0.447	0.291	0.849	1.084	0.633	0.678	0.601	1.343	0.727	0.398	0.424	0.893	0.865	0.698	0.362	0.938	0.577	0.429	0.464	1.276	0.4
TgΔhfb4-1	1	1	168	0	0.335	0.595	0.313	1.165	0.358	0.521	0.714	0.481	0.716	0.799	0.9	0.903	0.261	0.284	0.618	1.045	0.935	0.741	1.143	0.442	0.888	0.365	0.415	0.589	0.543	0.285	0.828	0.904	0.652	0.538	0.597	1.144	0.725	0.321	0.422	0.885	0.708	0.696	0.369	0.925	1.018	0.405	0.377	1.191	0.344
TgΔhfb4-4	1	1	168	0	0.351	0.698	0.341	1.197	0.317	0.693	0.627	0.727	0.74	0.764	0.683	0.919	0.285	0.23	0.745	0.875	0.636	0.769	0.597	0.268	0.953	0.358	0.593	0.526	0.671	0.297	0.783	1.604	0.669	0.79	0.74	0.855	0.475	0.306	0.872	0.765	0.879	0.602	0.372	0.911	1.157	0.375	0.37	1.012	0.323
TgΔhfb4-4	1	1	168	0	0.356	0.751	0.328	0.802	0.363	0.76	0.685	0.694	0.718	0.955	0.891	0.727	0.337	0.246	0.712	0.881	1.131	0.718	0.581	0.297	0.85	0.418	0.612	0.563	0.653	0.311	0.772	1.417	0.76	0.647	0.784	0.678	0.473	0.336	0.841	0.81	0.917	0.723	0.347	0.944	1.4	0.434	0.43	1.085	0.352
TgΔhfb10-2	1	2	168	0	0.329	0.442	0.281	1.612	0.381	0.513	1.358	0.43	0.621	1.469	0.676	0.621	0.326	0.276	0.537	1.123	1.03	0.632	0.965	0.23	0.943	0.389	0.456	0.514	0.53	0.255	0.458	1.877	0.68	0.522	0.729	0.49	0.459	0.341	0.43	0.799	1.275	1.077	0.877	0.702	0.473	0.418	0.433	0.708	0.377
TgΔhfb10-2	1	2	168	0	0.387	0.437	0.397	1.599	0.392	0.483	0.892	0.44	0.543	1.577	0.661	0.748	0.289	0.281	0.477	0.814	0.746	0.587	0.98	0.238	0.771	0.386	0.447	0.668	0.537	0.262	0.439	1.294	0.631	0.522	0.748	0.486	0.468	0.353	0.469	0.811	1.075	0.731	0.409	0.705	0.528	0.44	0.443	0.695	0.387
TgΔhfb10-3	1	2	168	0	0.399	0.526	0.342	1.458	0.346	0.498	0.939	0.385	0.583	0.716	0.643	0.651	0.36	0.272	0.465	0.986	0.808	0.639	0.893	0.228	0.735	0.358	0.428	0.545	0.525	0.235	0.37	1.217	0.683	0.392	0.791	0.437	0.361	0.318	0.466	0.858	1.287	1.082	0.393	0.674	0.417	0.384	0.424	0.663	0.363
TgΔhfb10-3	1	2	168	0	0.346	0.397	0.331	1.019	0.367	0.494	0.691	0.408	0.608	0.724	0.638	0.698	0.298	0.309	0.48	0.859	0.914	0.657	0.764	0.233	0.747	0.348	0.472	0.572	0.498	0.245	0.442	1.934	0.584	0.399	0.678	0.499	0.398	0.33	0.504	0.721	1.237	0.968	0.325	0.667	0.465	0.398	0.404	0.602	0.39
TgΔhfb4Δhfb10-2	1	3	168	0	0.376	0.614	0.366	0.724	0.345	0.658	0.737	0.418	0.573	0.878	0.624	0.687	0.326	0.333	0.684	0.876	0.978	0.846	0.715	0.39	0.632	0.543	0.571	0.621	0.655	0.503	0.651	0.98	0.787	0.782	0.746	1.231	0.495	0.298	0.707	0.846	0.749	0.789	0.366	1.047	0.9	0.463	0.47	1.296	0.354
TgΔhfb4Δhfb10-2	1	3	168	0	0.38	0.723	0.312	0.758	0.358	0.689	0.688	0.444	0.525	0.903	0.717	0.742	0.347	0.295	0.699	0.998	0.713	0.848	1.061	0.556	0.914	0.474	0.557	0.545	0.687	0.462	0.796	0.897	0.722	0.594	0.721	1.182	0.477	0.547	0.733	0.86	0.734	0.745	0.381	0.932	0.682	0.492	0.449	1.075	0.384
TgΔhfb4Δhfb10-11	1	3	168	0	0.347	0.798	0.317	0.707	0.35	0.698	0.656	0.747	0.544	0.574	0.835	0.611	0.28	0.257	0.748	0.492	0.564	0.818	0.513	0.322	0.808	0.297	0.532	0.553	0.612	0.332	0.821	0.615	0.68	0.643	0.706	0.765	0.438	0.289	0.835	0.828	0.411	0.512	0.332	0.968	0.737	0.379	0.387	0.729	0.355
TgΔhfb4Δhfb10-11	1	3	168	0	0.334	0.769	0.302	0.709	0.346	0.691	0.619	0.679	0.557	0.611	0.774	0.625	0.302	0.258	0.736	0.7	0.668	0.885	0.552	0.512	0.639	0.302	0.505	0.623	0.674	0.339	0.726	0.633	0.688	0.846	0.656	0.907	0.401	0.301	0.867	0.774	0.512	0.539	0.321	0.957	0.782	0.395	0.402	0.85	0.314
Th-wt	2	0	168	0	0.35	0.49	0.348	1.566	0.319	0.461	1.013	0.345	0.336	2.004	0.955	0.814	0.286	0.264	0.468	0.954	0.916	0.582	0.637	0.237	0.761	0.335	0.391	1.934	0.45	0.274	0.366	1.357	0.543	0.354	1.161	0.458	0.558	0.303	0.35	1.049	1.627	0.656	0.336	0.53	0.593	0.379	0.387	0.711	0.323
Th-wt	2	0	168	0	0.342	0.478	0.32	1.697	0.343	0.472	1.57	0.387	0.405	1.772	0.973	1.89	0.294	0.285	0.485	0.594	1.539	0.525	1.477	0.226	0.648	0.293	0.402	0.602	0.462	0.33	0.472	1.852	0.983	0.422	1.712	0.519	0.402	0.281	0.557	1.511	1.904	0.929	0.321	0.638	0.754	0.373	0.387	0.813	0.347
Th-wt	2	0	168	0	0.341	0.499	0.281	1.911	0.323	0.407	1.425	0.376	0.468	0.982	0.893	1.711	0.294	0.266	0.361	0.756	0.799	0.549	0.536	0.23	0.511	0.31	0.436	1.088	0.463	0.271	0.339	1.703	0.491	0.425	1.384	0.464	0.403	0.295	0.356	1.252	1.673	0.907	0.27	0.514	0.602	0.374	0.376	0.756	0.327
ThΔhfb4-3	2	1	168	0	0.34	0.794	0.325	1.2	0.329	0.466	1.124	0.385	0.385	1.491	0.79	0.471	0.285	0.227	0.487	0.609	0.553	0.567	0.587	0.191	0.519	0.306	0.395	0.522	0.505	0.291	0.402	1.588	0.638	0.402	0.488	0.409	0.325	0.289	0.308	0.573	0.759	0.566	0.305	0.551	0.564	0.369	0.363	0.591	0.296
ThΔhfb4-3	2	1	168	0	0.341	0.634	0.304	1.614	0.335	0.475	1.173	0.368	0.396	1.03	0.791	0.54	0.289	0.254	0.511	0.699	0.552	0.53	0.55	0.251	0.47	0.324	0.527	0.445	0.536	0.275	0.41	1.595	0.557	0.385	0.556	0.402	0.361	0.281	0.312	0.584	0.807	0.632	0.337	0.568	0.607	0.364	0.357	0.725	0.319
ThΔhfb4-11	2	1	168	0	0.335	0.559	0.339	1.177	0.319	0.417	1.374	0.367	0.437	1.144	0.83	0.663	0.298	0.253	0.497	0.566	0.537	0.529	0.544	0.204	0.503	0.301	0.45	0.416	0.467	0.259	0.38	1.905	0.545	0.382	0.493	0.369	0.346	0.29	0.363	0.547	1.071	0.576	0.34	0.551	0.488	0.337	0.345	0.594	0.318
ThΔhfb4-11	2	1	168	0	0.346	0.601	0.337	0.906	0.311	0.406	1.227	0.353	0.43	1.641	0.767	1.103	0.288	0.253	0.492	0.619	0.59	0.495	0.489	0.211	0.634	0.307	0.357	0.483	0.503	0.258	0.353	1.229	0.561	0.324	0.599	0.378	0.324	0.288	0.335	0.531	1.101	0.526	0.324	0.49	0.435	0.327	0.356	0.912	0.309
ThΔhfb10-2	2	2	168	0	0.303	0.622	0.319	0.915	0.28	0.448	0.885	0.395	0.371	0.572	0.862	0.449	0.252	0.219	0.429	0.534	0.553	0.519	0.505	0.209	0.454	0.272	0.376	0.442	0.44	0.23	0.371	0.617	0.555	0.358	0.481	0.416	0.361	0.26	0.297	0.582	0.527	0.499	0.293	0.465	0.517	0.309	0.332	0.571	0.286
ThΔhfb10-2	2	2	168	0	0.333	0.625	0.311	0.928	0.319	0.426	0.743	0.372	0.391	0.825	0.831	0.428	0.281	0.218	0.463	0.633	0.561	0.569	0.503	0.197	0.49	0.28	0.367	0.477	0.507	0.249	0.393	0.635	0.556	0.395	0.529	0.423	0.344	0.267	0.28	0.562	0.615	0.519	0.288	0.47	0.541	0.355	0.333	0.622	0.282
ThΔhfb10-17	2	2	168	0	0.365	0.514	0.322	0.744	0.312	0.423	0.896	0.379	0.421	0.666	0.851	0.429	0.296	0.239	0.456	0.634	0.582	0.546	0.486	0.522	0.463	0.319	0.339	0.45	0.508	0.266	0.339	0.629	0.565	0.372	0.458	0.391	0.351	0.278	0.304	0.548	0.79	0.492	0.327	0.463	0.548	0.392	0.388	0.588	0.333
ThΔhfb10-17	2	2	168	0	0.367	0.473	0.353	1.017	0.35	0.42	0.878	0.387	0.422	0.977	0.782	0.46	0.303	0.242	0.461	0.596	0.515	0.57	0.54	0.22	0.443	0.303	0.442	0.46	0.52	0.307	0.348	0.642	0.489	0.404	0.739	0.4	0.378	0.285	0.33	0.536	0.521	0.52	0.302	0.543	0.535	0.417	0.363	0.664	0.3
ThΔhfb4Δhfb10-27	2	3	168	0	0.347	0.672	0.314	0.836	0.317	0.394	0.835	0.371	0.582	0.98	0.824	0.452	0.283	0.262	0.462	0.528	0.533	0.591	0.461	0.205	0.436	0.297	0.359	0.534	0.472	0.271	0.316	0.65	0.552	0.376	0.456	0.318	0.336	0.288	0.334	0.564	0.734	0.5	0.322	0.463	0.494	0.321	0.314	0.542	0.306
ThΔhfb4Δhfb10-27	2	3	168	0	0.352	0.578	0.315	0.964	0.325	0.454	1.106	0.355	0.369	0.773	0.839	0.435	0.278	0.242	0.441	0.583	0.534	0.523	0.439	0.203	0.455	0.303	0.333	0.42	0.464	0.275	0.344	0.687	0.495	0.442	0.448	0.353	0.325	0.278	0.349	0.562	0.574	0.457	0.313	0.52	0.583	0.363	0.342	0.728	0.321
ThΔhfb4Δhfb10-30	2	3	168	0	0.234	0.911	0.304	1.332	0.303	0.508	0.694	0.469	0.368	1.151	0.736	0.542	0.283	0.204	0.435	0.979	0.469	0.598	0.589	0.383	0.556	0.375	1.31	0.389	0.558	0.235	0.539	1.753	0.46	0.366	0.513	0.378	0.347	0.26	0.495	0.49	0.981	0.762	0.291	0.52	0.447	0.352	0.334	0.667	0.295
ThΔhfb4Δhfb10-30	2	3	168	0	0.264	0.438	0.32	0.953	0.302	0.475	0.677	0.54	0.616	0.633	0.56	1.19	0.264	0.19	0.351	0.894	0.718	0.63	0.552	0.319	0.496	0.477	0.426	0.963	0.445	0.246	0.52	0.961	0.462	0.503	0.643	0.471	0.623	1.028	0.389	0.591	1.436	0.626	0.32	0.48	0.563	0.375	0.405	0.683	0.333
Tg-wt	1	0	72	1	1	0	0	0	0	0	0	8	0	0	0	0	0	0	0	0	0	0	0	0	0	0	0	0	0	0	0	0	0	0	0	0	0	0	0	0	0	0	0	0	0	0	0	0	0
Tg-wt	1	0	72	1	0	0	0	0	0	0	0	3	0	0	0	0	0	0	0	0	0	0	0	1	0	0	0	0	0	0	0	0	0	0	0	0	0	0	0	0	0	0	0	0	0	0	0	0	0
Tg-wt	1	0	72	1	0	0	0	0	0	0	0	7	0	0	0	0	0	0	0	0	0	0	0	0	0	0	0	0	0	0	0	0	0	0	0	0	0	0	0	0	0	0	0	0	0	0	0	0	0
TgΔhfb4-1	1	1	72	1	0	0	0	0	0	0	0	0	0	0	0	0	0	0	0	0	4	0	0	0	0	0	0	0	0	0	0	0	2	0	0	0	0	0	0	12	0	0	0	1	0	0	0	0	0
TgΔhfb4-1	1	1	72	1	1	0	0	0	0	0	0	0	0	0	0	0	0	0	0	0	0	0	0	0	0	0	0	0	0	0	0	0	1	0	0	0	0	0	0	0	0	0	0	0	0	0	0	0	0
TgΔhfb4-4	1	1	72	1	0	0	0	0	0	0	0	0	0	0	0	0	0	0	3	0	6	0	0	0	0	0	0	0	0	0	0	0	8	5	0	15	0	0	23	17	0	0	0	21	0	0	0	20	0
TgΔhfb4-4	1	1	72	1	1	0	0	0	0	0	0	0	0	0	0	0	0	0	0	0	0	0	0	0	0	0	0	0	0	0	0	0	0	0	0	9	1	0	14	21	0	0	0	27	0	0	0	13	0
TgΔhfb10-2	1	2	72	1	0	0	0	0	0	0	0	0	0	0	0	0	0	0	0	0	0	0	0	0	0	0	0	0	0	0	0	0	0	0	0	0	0	0	0	0	0	0	0	0	0	0	0	0	0
TgΔhfb10-2	1	2	72	1	0	0	0	0	0	0	0	0	0	0	0	0	0	0	0	0	0	0	0	0	0	0	0	0	0	0	0	0	0	0	0	0	0	0	0	0	0	0	0	0	0	0	0	0	0
TgΔhfb10-3	1	2	72	1	0	0	0	0	0	0	0	0	0	0	0	0	0	0	0	0	0	0	0	0	0	0	0	0	0	0	0	0	0	0	0	0	0	0	0	0	0	0	0	0	0	0	0	0	0
TgΔhfb10-3	1	2	72	1	0	0	0	0	0	0	0	0	0	0	0	0	0	0	0	0	0	0	0	0	0	0	0	0	0	0	0	0	0	0	0	0	0	0	0	0	0	0	0	0	0	0	0	0	0
TgΔhfb4Δhfb10-2	1	3	72	1	0	0	0	0	0	0	0	1	0	0	0	0	0	0	0	0	2	3	0	0	0	0	0	0	0	0	0	0	0	4	0	2	8	0	8	11	0	0	0	0	0	0	0	0	0
TgΔhfb4Δhfb10-2	1	3	72	1	0	0	0	0	0	0	0	0	0	0	0	0	0	0	0	0	6	0	0	0	0	0	1	67	0	0	6	0	1	1	8	9	11	0	7	7	0	0	0	4	2	0	0	0	0
TgΔhfb4Δhfb10-11	1	3	72	1	0	0	0	0	0	0	0	0	0	0	0	0	0	0	0	0	0	0	0	0	0	0	5	0	0	0	0	0	8	0	0	0	0	0	4	14	43	0	0	10	0	0	0	0	0
TgΔhfb4Δhfb10-11	1	3	72	1	0	0	0	0	0	0	0	0	0	0	0	0	0	0	0	0	35	0	0	0	0	0	0	0	0	0	0	0	2	0	0	0	0	0	27	0	0	0	0	5	0	0	0	0	0
Th-wt	2	0	72	1	0	0	0	0	0	0	0	0	0	0	0	0	0	0	0	0	0	0	0	0	0	0	0	0	0	0	0	0	0	0	3	0	0	0	0	0	0	0	0	0	0	0	0	0	0
Th-wt	2	0	72	1	0	0	0	0	0	0	0	0	0	0	0	0	0	0	0	0	0	0	0	0	0	0	0	0	0	0	0	0	0	0	4	0	0	0	0	0	0	0	0	0	0	0	0	0	0
Th-wt	2	0	72	1	0	0	0	0	0	0	0	0	0	0	0	0	0	0	0	1	0	0	0	0	0	0	0	0	0	0	0	0	0	0	6	0	0	0	0	0	0	0	0	0	0	0	0	0	0
ThΔhfb4-3	2	1	72	1	1	0	0	0	0	0	0	0	0	0	0	0	0	0	0	1	0	0	0	0	0	0	0	0	0	0	0	0	0	0	5	0	0	0	0	0	0	0	0	0	0	0	0	0	0
ThΔhfb4-3	2	1	72	1	1	0	0	0	0	0	0	0	0	0	0	0	0	0	0	0	0	0	0	0	0	0	0	0	0	0	0	0	0	0	9	0	0	0	0	0	0	0	0	0	0	0	0	0	0
ThΔhfb4-11	2	1	72	1	0	0	0	2	0	0	0	0	0	0	0	0	0	0	0	40	0	0	0	0	0	0	0	0	0	0	0	0	0	0	13	0	0	0	1	0	0	0	0	0	0	0	0	0	0
ThΔhfb4-11	2	1	72	1	0	0	0	0	0	0	0	0	0	0	0	0	0	0	0	0	0	0	0	0	0	0	2	0	0	0	0	0	0	0	10	0	0	0	0	0	0	0	0	0	0	0	0	0	0
ThΔhfb10-2	2	2	72	1	0	0	0	0	0	0	0	0	0	0	0	0	0	0	0	0	0	0	0	0	0	0	0	0	0	0	0	0	0	0	12	0	0	0	0	0	0	0	0	0	0	0	0	0	0
ThΔhfb10-2	2	2	72	1	0	0	0	0	0	0	0	0	0	0	0	0	0	0	0	2	0	0	0	0	0	0	0	0	0	0	0	0	0	0	8	0	0	0	0	0	0	0	0	0	0	0	0	0	0
ThΔhfb10-17	2	2	72	1	0	0	0	0	0	0	0	0	0	0	0	0	0	0	0	0	0	0	0	0	0	0	0	0	0	0	0	0	0	0	2	0	0	0	0	0	0	0	0	0	0	0	0	0	0
ThΔhfb10-17	2	2	72	1	1	0	0	0	0	0	0	0	0	0	0	0	0	0	0	0	0	0	0	0	0	0	0	0	0	0	0	0	0	0	9	0	0	0	0	0	0	0	0	0	0	0	0	0	0
ThΔhfb4Δhfb10-27	2	3	72	1	0	0	0	0	0	0	0	0	0	0	0	0	0	0	0	0	0	0	0	0	0	0	0	0	0	0	0	0	0	0	4	0	0	0	0	0	0	0	0	0	0	0	0	0	0
ThΔhfb4Δhfb10-27	2	3	72	1	0	0	0	0	0	0	0	0	0	0	0	0	0	0	0	0	0	0	0	0	0	0	0	0	0	0	0	0	0	0	2	0	0	0	0	0	0	0	0	0	0	0	0	0	0
ThΔhfb4Δhfb10-30	2	3	72	1	0	0	0	0	0	0	0	0	0	0	0	0	0	0	0	2	0	0	0	0	0	0	0	0	0	0	0	0	0	0	4	0	0	0	0	0	0	0	0	0	0	0	0	0	0
ThΔhfb4Δhfb10-30	2	3	72	1	0	0	0	0	0	0	0	0	0	0	0	0	0	0	0	0	0	0	0	0	0	0	0	0	1	0	0	0	0	2	15	0	0	0	0	0	0	0	0	0	0	0	0	0	0
Tg-wt	1	0	72	2	0	0	0	30	0	0	2	2	0	0	0	71	0	0	33	3	100	0	0	0	26	0	0	94	0	0	0	0	10	0	0	0	0	0	0	99	12	100	0	0	0	0	0	0	0
Tg-wt	1	0	72	2	0	0	0	100	0	0	13	0	0	100	0	83	0	0	27	100	98	0	0	0	49	0	0	89	0	0	0	0	0	0	0	0	0	0	0	92	19	100	0	0	0	0	0	1	0
Tg-wt	1	0	72	2	0	1	0	100	0	0	76	4	0	40	0	91	0	0	94	100	94	0	0	0	3	0	0	100	0	0	0	0	6	0	0	0	0	0	0	97	30	100	0	0	0	37	0	39	0
TgΔhfb4-1	1	1	72	2	0	0	0	14	0	0	1	0	0	95	0	89	0	0	6	49	39	0	100	0	97	0	0	76	0	0	0	3	2	0	0	0	0	0	0	65	84	43	0	70	0	0	0	0	0
TgΔhfb4-1	1	1	72	2	0	0	0	6	0	0	1	0	5	79	0	71	0	0	6	55	61	0	95	0	87	0	0	17	0	0	0	0	4	0	0	0	0	0	0	97	76	78	0	52	0	0	0	0	0
TgΔhfb4-4	1	1	72	2	0	0	0	96	0	2	9	0	35	100	42	83	0	0	0	7	83	8	42	0	100	0	0	66	0	3	0	81	0	0	6	0	11	0	0	63	93	34	0	29	0	0	0	14	0
TgΔhfb4-4	1	1	72	2	3	0	0	4	0	6	16	0	52	99	0	78	0	0	5	0	7	0	93	0	100	0	3	83	0	24	0	4	0	0	12	5	0	0	0	57	100	99	0	31	0	2	0	15	0
TgΔhfb10-2	1	2	72	2	0	0	0	53	0	0	32	0	2	76	0	15	0	0	0	81	0	0	44	0	0	0	0	0	0	0	0	0	0	0	0	0	0	0	0	55	40	100	0	0	0	0	0	7	0
TgΔhfb10-2	1	2	72	2	0	0	0	20	0	4	18	0	11	85	0	49	0	0	0	12	0	0	60	0	4	0	0	15	0	0	0	0	7	0	0	0	0	0	0	84	16	55	0	0	0	0	0	0	0
TgΔhfb10-3	1	2	72	2	3	0	0	10	0	0	15	0	0	26	0	13	0	0	0	3	0	0	0	0	10	0	0	11	0	0	0	0	0	0	0	0	0	0	0	75	16	100	0	0	0	0	0	20	0
TgΔhfb10-3	1	2	72	2	0	0	0	17	0	0	0	0	0	16	0	24	0	0	0	0	0	0	0	0	10	0	0	13	0	0	0	0	0	0	0	0	0	0	0	69	12	91	0	0	0	0	0	0	0
TgΔhfb4Δhfb10-2	1	3	72	2	0	0	0	2	0	25	0	0	56	100	0	76	0	0	0	0	16	4	92	0	98	0	0	71	0	0	0	0	0	0	0	12	8	0	0	19	0	0	0	23	0	0	0	13	0
TgΔhfb4Δhfb10-2	1	3	72	2	0	0	0	14	0	1	16	10	12	9	7	45	0	0	0	6	76	7	100	0	96	0	0	26	4	0	0	0	4	0	0	8	11	0	0	7	81	0	0	14	0	0	0	27	0
TgΔhfb4Δhfb10-11	1	3	72	2	0	0	0	3	0	15	6	0	16	0	0	80	0	0	0	0	10	0	56	0	93	0	0	10	0	0	0	75	0	0	0	0	0	0	4	45	28	0	0	3	0	0	0	4	0
TgΔhfb4Δhfb10-11	1	3	72	2	0	0	0	43	0	0	16	0	9	98	0	20	0	0	0	6	35	0	9	0	65	0	0	21	0	0	0	20	0	0	3	23	0	0	1	28	36	7	0	21	0	0	0	1	0
Th-wt	2	0	72	2	0	0	0	100	0	0	0	0	0	31	0	30	0	0	8	99	0	0	1	0	34	0	0	99	0	0	0	0	0	0	7	0	0	0	0	0	88	100	0	0	0	0	0	0	0
Th-wt	2	0	72	2	0	0	0	100	0	0	0	0	0	27	0	100	0	0	5	2	42	0	0	0	85	0	0	52	0	0	0	0	0	0	6	0	0	0	0	10	24	84	0	0	0	0	0	2	0
Th-wt	2	0	72	2	0	0	0	100	0	0	0	0	0	11	0	100	0	0	0	98	94	0	0	0	27	0	0	100	0	0	0	0	0	0	8	0	0	0	0	32	53	19	0	0	0	0	0	26	0
ThΔhfb4-3	2	1	72	2	2	2	0	99	0	0	0	0	0	15	1	71	0	0	4	9	9	0	0	0	25	0	1	43	0	0	0	1	4	3	0	0	0	0	0	12	56	63	0	1	2	0	0	6	0
ThΔhfb4-3	2	1	72	2	1	0	0	100	0	1	0	0	0	34	0	73	3	0	6	16	0	0	0	0	23	0	0	16	0	0	0	100	1	1	5	2	0	0	0	20	91	29	0	1	3	0	0	8	0
ThΔhfb4-11	2	1	72	2	0	0	0	97	0	0	0	0	0	25	0	61	4	0	5	5	6	0	1	0	26	0	5	48	0	0	0	5	2	0	1	1	0	0	0	41	12	47	0	0	0	0	0	0	0
ThΔhfb4-11	2	1	72	2	0	0	0	99	0	0	0	0	0	21	0	28	0	0	18	14	12	0	0	0	74	0	2	44	0	0	0	41	0	0	0	0	2	0	0	4	46	8	0	0	0	0	0	0	0
ThΔhfb10-2	2	2	72	2	0	0	0	37	0	6	0	0	0	8	0	9	0	0	1	3	0	0	0	0	53	0	0	66	0	0	0	0	0	0	0	0	0	0	0	25	20	42	0	0	0	0	0	4	0
ThΔhfb10-2	2	2	72	2	0	0	0	94	0	0	0	0	0	9	0	8	0	0	0	21	2	0	0	0	2	0	0	47	0	0	0	0	0	1	1	0	0	0	4	5	62	39	0	0	0	1	0	7	1
ThΔhfb10-17	2	2	72	2	0	0	0	77	0	0	0	0	0	11	5	78	0	0	0	95	25	0	0	0	26	0	0	43	0	0	0	0	0	0	0	3	2	0	0	23	43	49	0	11	0	0	0	1	0
ThΔhfb10-17	2	2	72	2	0	0	0	100	0	0	0	0	0	10	0	0	0	0	6	0	27	0	4	0	15	0	0	3	0	0	0	0	0	4	10	0	0	0	0	71	74	19	0	27	0	0	0	3	0
ThΔhfb4Δhfb10-27	2	3	72	2	0	0	0	57	0	0	0	0	0	2	0	15	0	0	4	0	0	0	0	0	11	0	0	6	0	0	0	0	5	0	0	0	0	0	0	1	2	44	0	0	0	0	0	0	0
ThΔhfb4Δhfb10-27	2	3	72	2	0	0	0	95	0	0	0	0	0	2	0	16	0	0	3	94	14	0	0	0	2	0	0	23	0	0	0	0	0	0	0	0	0	0	0	0	3	35	0	0	0	0	0	4	0
ThΔhfb4Δhfb10-30	2	3	72	2	0	0	0	36	0	0	0	0	0	68	0	76	0	0	1	93	10	0	0	0	100	0	0	12	0	0	0	64	0	0	15	0	0	0	0	27	36	38	0	0	0	0	0	0	0
ThΔhfb4Δhfb10-30	2	3	72	2	1	0	0	100	0	9	20	0	0	0	5	99	0	0	0	62	9	0	2	0	43	0	2	87	5	0	0	6	0	0	3	0	0	0	0	13	87	98	0	0	0	0	0	13	0
Tg-wt	1	0	96	1	0	0	0	0	0	0	0	1	0	0	0	0	0	0	71	0	1	0	23	0	0	0	2	0	0	0	0	0	1	0	0	0	0	0	0	12	0	0	0	0	0	0	0	6	0
Tg-wt	1	0	96	1	0	0	0	0	0	0	0	3	1	0	0	0	0	0	69	13	1	1	57	1	7	0	0	0	0	0	0	0	0	0	0	0	0	0	0	54	0	0	0	0	0	0	0	38	0
Tg-wt	1	0	96	1	0	0	0	0	0	0	0	11	0	0	0	0	0	0	67	0	1	2	0	1	0	0	0	0	0	0	0	0	0	0	0	0	0	0	0	63	0	0	0	0	0	0	0	18	0
TgΔhfb4-1	1	1	96	1	1	0	0	0	0	0	0	0	1	33	0	0	0	0	6	41	37	1	24	0	90	3	0	7	0	0	0	0	27	3	5	0	0	0	3	41	8	27	0	48	0	0	0	15	0
TgΔhfb4-1	1	1	96	1	0	0	0	0	0	0	0	0	0	40	0	0	0	0	9	34	50	5	42	0	77	0	0	20	0	0	2	0	12	1	6	2	0	0	2	58	10	29	0	38	0	0	0	14	0
TgΔhfb4-4	1	1	96	1	0	0	0	0	0	0	0	0	33	77	11	4	0	0	5	0	26	45	0	0	70	0	0	16	0	0	13	0	8	13	11	29	44	0	24	40	0	26	0	36	0	0	0	34	0
TgΔhfb4-4	1	1	96	1	0	0	0	0	0	0	0	0	41	38	1	15	0	0	1	0	0	16	6	0	40	0	3	28	0	0	14	0	0	10	6	17	38	0	23	46	0	51	0	43	1	0	0	40	0
TgΔhfb10-2	1	2	96	1	1	0	0	0	0	0	0	0	0	0	0	0	0	0	0	0	0	0	0	0	0	0	1	0	0	0	0	0	0	0	0	0	0	0	0	0	0	0	0	0	0	0	0	0	0
TgΔhfb10-2	1	2	96	1	0	0	0	0	0	0	0	0	0	0	0	0	0	0	0	0	0	0	0	0	0	0	0	0	0	0	0	0	0	0	2	0	0	0	0	0	0	0	0	0	0	0	0	0	0
TgΔhfb10-3	1	2	96	1	0	0	0	0	0	0	0	0	0	0	0	0	0	0	0	0	0	0	0	0	0	0	0	0	0	0	0	0	0	0	0	0	0	0	4	0	0	0	0	0	0	0	0	9	0
TgΔhfb10-3	1	2	96	1	0	0	0	0	0	0	0	0	0	0	0	0	0	0	0	0	0	0	0	0	0	0	3	0	0	0	0	0	0	0	1	0	0	0	1	4	0	0	0	0	0	0	0	5	0
TgΔhfb4Δhfb10-2	1	3	96	1	0	0	0	0	0	0	0	1	60	0	0	6	0	0	0	0	35	12	5	1	49	0	0	19	0	0	4	0	0	20	9	33	37	0	7	12	0	2	0	2	21	0	0	22	0
TgΔhfb4Δhfb10-2	1	3	96	1	0	0	0	0	0	1	0	5	0	1	1	60	0	0	0	0	63	44	59	0	75	0	6	63	1	0	9	0	17	8	21	20	43	0	9	13	23	7	0	12	5	0	0	37	0
TgΔhfb4Δhfb10-11	1	3	96	1	0	0	0	0	0	0	0	0	0	34	0	27	0	0	0	0	1	0	0	0	77	0	9	18	0	0	0	0	4	0	0	0	2	0	1	22	41	0	0	7	0	0	0	0	0
TgΔhfb4Δhfb10-11	1	3	96	1	0	0	0	0	0	0	0	0	0	29	0	16	0	0	0	0	55	0	0	0	55	0	0	51	1	0	1	0	0	0	0	0	15	0	19	8	46	10	0	21	0	0	0	0	0
Th-wt	2	0	96	1	1	0	0	98	0	0	0	0	0	0	0	0	0	0	30	73	1	0	3	0	0	0	0	15	0	0	0	0	0	0	26	13	0	0	0	0	5	26	0	0	0	0	0	21	0
Th-wt	2	0	96	1	1	0	0	87	0	0	0	0	0	0	0	0	0	0	1	0	0	0	0	0	0	0	1	0	0	0	0	0	8	0	20	0	0	0	0	0	1	0	0	0	0	0	0	3	0
Th-wt	2	0	96	1	1	0	0	88	0	0	0	0	0	0	0	0	0	0	2	70	0	8	2	0	22	0	0	0	0	0	0	0	0	3	26	2	0	0	1	0	1	0	0	4	0	0	0	14	0
ThΔhfb4-3	2	1	96	1	1	0	0	85	0	0	0	0	0	0	0	11	0	0	14	33	8	0	12	0	38	0	1	0	0	0	0	0	3	0	18	0	0	0	0	0	45	22	0	0	0	0	0	1	0
ThΔhfb4-3	2	1	96	1	0	0	0	87	0	1	0	0	0	0	0	5	0	0	24	32	0	0	0	0	17	0	6	28	0	0	0	0	0	0	24	5	0	0	0	0	35	19	0	0	0	0	0	0	0
ThΔhfb4-11	2	1	96	1	0	0	0	96	0	0	0	0	0	0	0	0	0	0	10	33	17	0	9	0	19	0	4	12	0	0	0	0	13	1	17	2	0	0	2	2	41	8	0	0	0	0	0	2	0
ThΔhfb4-11	2	1	96	1	0	0	0	91	0	0	0	0	0	0	0	2	0	0	18	37	24	0	7	0	3	0	4	18	0	0	0	0	8	0	14	0	0	0	0	0	36	33	0	0	1	0	0	0	0
ThΔhfb10-2	2	2	96	1	0	0	0	0	0	0	0	0	0	0	0	0	0	0	16	27	0	0	1	0	0	0	0	0	0	0	0	0	5	0	12	0	0	0	0	0	0	0	0	0	0	0	0	0	0
ThΔhfb10-2	2	2	96	1	0	0	0	19	0	0	0	0	0	0	0	0	0	0	0	33	5	0	0	0	0	0	1	0	0	0	0	0	12	0	13	1	0	0	0	0	26	6	0	0	0	0	0	0	0
ThΔhfb10-17	2	2	96	1	0	0	0	64	0	0	0	0	0	0	0	0	0	0	0	0	9	0	0	0	0	0	2	0	0	0	0	0	3	0	19	1	0	0	0	0	18	0	0	0	0	0	0	0	0
ThΔhfb10-17	2	2	96	1	0	0	0	0	0	0	0	0	0	0	0	0	0	0	5	13	0	0	0	0	13	0	5	0	0	0	0	0	3	1	22	11	0	0	0	0	1	0	0	0	0	0	0	6	0
ThΔhfb4Δhfb10-27	2	3	96	1	0	0	0	11	0	0	0	0	0	0	0	0	0	0	8	6	13	1	2	0	0	0	6	0	0	0	0	0	16	0	16	15	0	0	0	0	0	32	0	15	0	0	0	10	0
ThΔhfb4Δhfb10-27	2	3	96	1	0	0	0	21	0	0	0	0	0	0	0	0	0	0	13	67	10	0	0	0	1	0	6	0	0	0	0	0	7	4	24	0	0	0	0	0	0	0	1	0	0	0	0	4	0
ThΔhfb4Δhfb10-30	2	3	96	1	0	0	0	1	0	0	0	0	0	0	0	0	0	0	7	80	35	0	0	0	13	0	0	5	0	0	0	0	9	0	30	8	0	0	0	0	2	45	0	0	0	0	0	21	0
ThΔhfb4Δhfb10-30	2	3	96	1	0	0	0	0	0	0	0	0	0	0	0	0	0	0	5	8	0	0	0	0	0	0	4	0	0	0	0	0	10	6	34	28	0	0	0	0	0	0	2	0	0	0	0	23	0
Tg-wt	1	0	96	2	0	0	0	100	0	0	98	3	4	100	35	100	0	0	12	61	99	0	75	0	100	0	0	100	0	0	0	32	89	0	32	0	0	0	0	87	100	100	0	0	0	0	0	89	0
Tg-wt	1	0	96	2	0	2	0	100	0	7	96	4	28	100	2	100	0	0	11	87	99	24	32	13	93	0	0	100	0	0	0	6	90	0	88	0	0	0	0	45	100	100	0	0	0	4	0	60	3
Tg-wt	1	0	96	2	0	0	0	100	0	0	100	25	0	100	65	100	0	0	31	100	99	8	99	0	100	0	0	100	0	0	0	61	97	7	67	0	0	0	0	36	100	100	0	0	0	31	0	79	0
TgΔhfb4-1	1	1	96	2	2	0	0	100	0	2	14	24	25	66	3	100	0	0	0	40	16	13	75	0	7	0	0	76	0	0	0	100	0	0	0	4	0	0	0	4	73	41	0	1	0	0	0	69	0
TgΔhfb4-1	1	1	96	2	0	0	0	100	0	17	1	23	67	59	9	100	0	0	7	59	11	30	57	0	20	0	0	78	0	0	0	100	0	0	0	0	0	0	0	35	57	60	0	4	0	0	0	53	0
TgΔhfb4-4	1	1	96	2	1	0	0	100	0	17	12	17	22	20	38	88	0	0	0	2	44	10	78	1	25	0	0	50	1	0	0	100	0	1	0	0	5	0	2	0	100	3	0	8	0	0	0	3	0
TgΔhfb4-4	1	1	96	2	4	0	0	0	0	0	7	21	26	61	24	68	0	0	0	22	68	0	89	0	57	0	0	38	0	1	0	100	0	1	0	1	2	0	1	6	100	44	0	1	0	0	0	1	0
TgΔhfb10-2	1	2	96	2	0	0	0	100	0	7	83	0	75	100	60	79	0	0	0	100	97	13	100	0	64	0	0	57	0	0	0	5	86	0	1	14	0	0	0	94	100	100	0	0	0	0	0	90	0
TgΔhfb10-2	1	2	96	2	0	0	0	100	0	5	59	0	35	99	56	68	0	0	0	95	97	15	95	0	96	0	0	96	0	0	0	0	46	0	0	34	0	0	0	95	99	98	0	0	0	0	0	88	0
TgΔhfb10-3	1	2	96	2	0	0	0	100	0	0	79	0	78	92	52	96	0	0	0	93	90	0	84	0	80	0	0	93	0	0	0	100	32	0	0	0	0	4	0	98	99	100	0	0	0	1	0	34	0
TgΔhfb10-3	1	2	96	2	1	0	0	100	0	0	51	0	42	89	50	78	0	0	0	95	95	16	12	0	90	0	3	64	0	0	0	100	85	0	1	1	0	0	3	84	96	100	0	0	0	0	0	19	0
TgΔhfb4Δhfb10-2	1	3	96	2	0	0	0	58	0	19	0	0	10	100	3	87	0	0	0	0	31	3	90	0	49	0	0	46	0	0	0	0	0	4	0	18	0	0	0	10	12	4	0	77	25	0	0	31	0
TgΔhfb4Δhfb10-2	1	3	96	2	0	0	0	3	0	11	15	2	34	60	28	25	0	0	0	17	15	0	38	0	14	0	0	12	15	0	0	0	0	0	0	10	0	0	0	4	56	86	0	0	0	0	0	43	0
TgΔhfb4Δhfb10-11	1	3	96	2	0	0	0	15	0	0	13	0	14	64	18	69	0	0	0	1	13	0	41	1	0	0	0	4	0	0	3	0	0	4	0	6	0	0	1	0	6	1	0	0	0	0	0	11	0
TgΔhfb4Δhfb10-11	1	3	96	2	1	0	0	41	0	0	17	0	21	70	14	71	0	0	0	1	2	0	13	0	16	0	0	26	6	1	0	0	0	1	1	17	0	0	0	12	22	10	0	0	0	0	0	9	0
Th-wt	2	0	96	2	0	0	0	0	0	0	31	0	0	1	0	30	0	0	23	9	84	3	38	0	89	0	0	52	0	0	0	100	11	0	32	21	33	0	0	42	6	61	0	86	0	0	0	40	0
Th-wt	2	0	96	2	0	0	0	12	0	0	65	0	0	34	0	77	0	0	4	100	27	0	0	0	82	0	1	55	0	0	0	100	6	0	4	35	0	0	0	14	0	95	0	73	0	0	0	52	0
Th-wt	2	0	96	2	0	0	0	11	0	2	7	0	0	69	0	37	0	0	0	25	93	6	12	0	56	0	0	99	0	0	0	100	0	0	0	3	0	0	0	73	3	95	0	36	0	0	0	25	0
ThΔhfb4-3	2	1	96	2	0	1	0	13	0	1	32	0	0	99	0	36	0	0	2	1	30	0	15	0	31	0	0	56	0	0	0	100	25	2	3	2	0	0	0	28	40	52	0	29	8	0	0	28	0
ThΔhfb4-3	2	1	96	2	0	0	0	11	0	13	98	0	0	88	0	60	0	0	8	5	17	6	25	0	10	0	0	27	0	0	0	57	5	2	1	34	2	0	0	32	51	46	0	59	3	0	0	23	0
ThΔhfb4-11	2	1	96	2	0	0	0	2	0	8	40	0	0	89	0	81	1	0	4	0	39	12	39	0	73	0	0	40	0	0	0	100	2	0	1	17	0	0	0	56	45	78	0	50	0	0	0	31	0
ThΔhfb4-11	2	1	96	2	0	0	0	6	0	3	15	0	0	98	0	72	0	0	10	33	39	20	35	0	35	0	0	63	0	0	0	100	9	0	0	12	39	0	0	44	48	56	0	53	0	0	0	34	0
ThΔhfb10-2	2	2	96	2	0	0	0	70	0	12	6	0	2	24	0	14	0	0	6	1	16	2	29	0	77	0	0	45	0	0	0	72	5	0	0	16	3	0	0	22	74	78	0	21	0	0	0	37	0
ThΔhfb10-2	2	2	96	2	0	0	0	79	0	4	18	1	0	16	0	11	0	0	0	7	38	3	21	0	22	0	0	22	0	0	0	84	0	3	1	14	3	0	0	24	54	65	0	42	0	1	0	34	0
ThΔhfb10-17	2	2	96	2	0	0	0	16	0	0	7	0	0	70	0	33	0	0	0	28	56	4	17	0	79	0	1	51	0	0	0	100	0	6	0	28	5	0	0	30	74	79	0	42	2	0	0	25	0
ThΔhfb10-17	2	2	96	2	0	0	0	100	0	0	0	0	0	14	0	0	0	0	5	46	42	14	26	0	32	0	1	1	0	0	0	93	3	1	1	34	0	0	0	21	67	42	0	65	0	0	0	48	0
ThΔhfb4Δhfb10-27	2	3	96	2	0	0	0	80	0	0	0	0	0	49	0	20	0	0	5	49	13	5	11	0	64	0	0	29	0	0	0	87	0	0	1	3	0	0	0	8	50	60	0	27	0	0	0	9	0
ThΔhfb4Δhfb10-27	2	3	96	2	0	0	0	78	0	0	15	0	0	34	0	16	0	0	4	5	17	0	6	0	81	0	0	42	0	0	0	94	0	0	2	18	0	0	0	21	60	78	0	32	0	0	0	17	0
ThΔhfb4Δhfb10-30	2	3	96	2	0	0	0	99	0	3	39	0	0	67	0	0	0	0	1	10	27	1	6	0	9	0	0	14	0	0	0	100	0	1	0	2	0	0	0	16	0	34	0	23	0	0	0	1	0
ThΔhfb4Δhfb10-30	2	3	96	2	0	0	0	82	0	19	53	0	0	66	0	30	0	0	0	91	80	4	30	0	78	0	0	25	0	0	0	58	1	0	0	7	0	0	0	24	2	86	0	53	0	0	0	32	0
Tg-wt	1	0	120	1	0	1	0	0	0	0	5	36	55	27	30	70	0	0	60	62	92	44	64	36	83	0	10	93	0	0	5	0	56	0	11	38	0	0	3	66	70	98	0	17	0	0	0	54	0
Tg-wt	1	0	120	1	0	0	0	0	0	0	5	7	56	89	11	72	0	0	66	99	83	46	68	36	85	0	10	95	0	0	0	0	56	6	25	32	0	0	2	81	61	98	0	5	0	0	0	62	0
Tg-wt	1	0	120	1	0	0	0	0	0	1	0	52	27	86	35	68	0	0	66	98	78	32	63	27	84	0	7	89	0	0	4	0	68	18	37	0	0	0	1	66	67	98	0	27	0	0	0	75	0
TgΔhfb4-1	1	1	120	1	0	0	0	0	0	1	0	25	71	48	6	0	0	0	12	45	44	32	98	9	67	4	7	31	0	0	9	60	27	31	14	49	51	0	14	45	36	42	0	49	0	0	0	71	0
TgΔhfb4-1	1	1	120	1	0	1	0	0	0	0	0	14	75	51	4	41	0	0	12	45	50	36	80	6	51	3	11	26	0	0	11	45	13	14	16	32	33	0	8	55	44	37	0	40	0	0	0	42	0
TgΔhfb4-4	1	1	120	1	0	0	0	0	0	1	0	4	39	48	24	67	0	0	3	1	22	43	2	20	51	0	0	21	0	0	19	0	5	14	19	27	35	0	23	37	1	20	0	30	28	0	0	31	0
TgΔhfb4-4	1	1	120	1	0	0	0	0	0	0	0	4	55	76	7	33	0	0	0	0	0	18	13	7	49	0	4	39	0	0	18	0	0	14	5	12	37	0	26	44	4	52	0	36	5	0	0	38	0
TgΔhfb10-2	1	2	120	1	0	0	0	0	0	18	0	0	29	75	13	28	0	0	0	93	82	40	80	42	14	1	6	65	0	0	6	0	53	4	3	38	9	0	8	55	87	88	0	8	0	0	0	57	0
TgΔhfb10-2	1	2	120	1	0	0	0	0	0	13	0	34	35	75	23	39	0	0	1	70	76	29	78	43	76	0	19	72	0	0	6	0	37	2	5	60	9	0	14	53	79	88	0	34	0	0	0	57	0
TgΔhfb10-3	1	2	120	1	0	1	0	0	0	0	0	0	30	62	31	46	0	0	1	81	65	28	72	43	54	3	12	63	0	0	4	33	36	2	8	42	0	0	20	61	89	82	0	12	0	0	0	31	0
TgΔhfb10-3	1	2	120	1	0	0	0	0	0	5	0	18	40	60	30	35	0	0	4	80	88	41	30	33	65	2	11	43	0	0	7	0	46	1	3	56	3	0	14	50	89	68	0	0	0	0	0	28	0
TgΔhfb4Δhfb10-2	1	3	120	1	0	0	0	0	0	0	0	3	54	10	2	16	0	0	0	0	47	13	26	8	36	1	4	20	0	0	6	0	0	33	12	33	27	0	16	13	0	2	0	5	39	0	0	64	0
TgΔhfb4Δhfb10-2	1	3	120	1	0	0	0	0	0	3	0	4	31	2	10	53	0	0	0	0	56	40	75	7	59	0	4	40	8	0	12	0	9	11	20	33	32	2	15	18	17	28	0	9	69	0	0	38	0
TgΔhfb4Δhfb10-11	1	3	120	1	0	0	0	0	0	0	1	0	5	17	0	40	0	0	0	0	3	0	0	3	73	0	9	17	0	0	0	0	2	0	0	0	3	0	0	28	33	0	0	9	0	0	0	0	0
TgΔhfb4Δhfb10-11	1	3	120	1	0	0	0	0	0	0	0	0	8	32	3	22	0	0	0	0	44	0	0	0	45	0	0	17	2	0	6	0	0	0	0	0	16	0	17	6	27	6	0	15	0	0	0	0	0
Th-wt	2	0	120	1	0	7	0	97	0	7	0	0	0	0	0	0	0	0	46	62	48	17	44	3	39	1	4	46	0	0	3	0	14	7	44	27	36	0	7	4	53	59	0	37	0	0	0	40	0
Th-wt	2	0	120	1	1	2	0	98	0	15	0	0	0	0	0	20	0	0	24	46	32	9	44	6	42	2	8	11	1	0	3	0	21	5	35	18	27	0	8	9	56	64	1	41	0	0	0	27	0
Th-wt	2	0	120	1	0	8	0	98	0	6	0	9	1	0	0	17	0	0	9	79	28	26	35	7	51	0	13	19	0	0	5	0	10	12	27	25	23	0	8	12	57	65	1	39	0	0	0	49	0
ThΔhfb4-3	2	1	120	1	0	4	0	95	0	5	0	0	2	14	0	21	0	0	17	29	29	18	19	0	47	1	13	18	0	0	4	53	21	6	25	19	28	0	3	4	53	47	1	29	0	0	0	22	0
ThΔhfb4-3	2	1	120	1	0	2	0	98	0	14	0	6	0	1	0	28	0	0	20	27	31	9	18	0	24	0	6	36	0	0	4	49	11	9	26	25	23	0	2	0	56	48	1	42	0	0	0	31	0
ThΔhfb4-11	2	1	120	1	0	7	0	85	0	9	0	3	0	1	0	17	0	0	13	46	36	16	47	5	62	1	3	28	0	0	10	19	15	3	25	27	21	0	3	24	60	57	2	20	0	0	0	37	0
ThΔhfb4-11	2	1	120	1	0	8	0	91	0	9	0	5	0	16	0	26	0	0	29	49	41	13	41	9	66	2	3	44	1	0	6	62	12	5	25	24	20	0	4	10	52	59	2	38	0	0	1	38	0
ThΔhfb10-2	2	2	120	1	0	4	0	29	0	2	0	0	0	0	0	0	0	0	23	30	14	12	29	0	6	0	8	1	0	0	4	0	14	10	26	17	18	0	7	2	16	26	1	9	0	0	0	27	0
ThΔhfb10-2	2	2	120	1	0	3	0	77	0	8	0	0	0	0	0	0	0	0	5	35	25	16	33	0	19	1	11	0	0	0	3	1	14	6	21	27	30	0	6	0	56	33	0	29	0	0	0	26	0
ThΔhfb10-17	2	2	120	1	0	1	0	61	0	4	0	0	0	0	0	0	0	0	1	9	31	12	29	0	25	1	9	9	0	0	4	0	13	7	28	23	23	0	6	10	61	38	1	35	0	0	0	30	0
ThΔhfb10-17	2	2	120	1	0	0	0	74	0	2	0	0	0	0	0	0	0	0	13	49	41	18	32	2	10	2	7	0	1	0	1	0	12	5	24	33	19	0	2	0	13	4	0	35	0	0	1	28	0
ThΔhfb4Δhfb10-27	2	3	120	1	0	0	0	72	0	4	0	0	0	0	0	0	0	0	13	28	32	12	33	2	26	1	5	0	0	0	2	4	20	5	14	22	19	0	7	7	2	48	0	38	0	0	1	24	0
ThΔhfb4Δhfb10-27	2	3	120	1	0	0	0	72	0	4	0	0	0	0	0	0	0	0	13	28	32	12	33	2	26	1	5	0	0	0	2	4	20	5	14	22	19	0	7	7	2	48	0	38	0	0	1	24	0
ThΔhfb4Δhfb10-30	2	3	120	1	0	0	1	54	0	7	0	0	0	0	0	0	1	0	22	85	38	15	17	0	16	0	0	11	3	0	4	0	9	5	28	10	0	0	0	0	51	64	1	47	0	0	0	24	0
ThΔhfb4Δhfb10-30	2	3	120	1	0	0	0	4	0	7	0	0	0	0	0	0	0	0	20	78	3	17	25	1	16	0	2	0	0	0	1	0	16	2	23	23	0	0	3	0	27	62	2	43	0	0	0	35	0
Tg-wt	1	0	120	2	0	0	0	99	0	24	94	0	11	72	14	16	0	0	1	6	5	14	2	0	10	0	0	1	0	0	0	99	1	0	84	6	0	0	0	18	28	0	0	18	3	0	0	0	0
Tg-wt	1	0	120	2	0	0	0	99	0	41	94	0	13	9	62	21	0	0	0	0	1	4	0	0	4	0	0	0	0	0	0	99	11	0	53	65	0	0	0	8	37	0	0	2	0	0	0	1	4
Tg-wt	1	0	120	2	0	0	0	99	0	0	99	4	13	11	56	27	0	0	4	0	9	2	16	4	13	0	0	5	0	0	0	100	14	4	36	98	0	0	0	22	30	0	0	26	0	48	0	6	0
TgΔhfb4-1	1	1	120	2	0	0	0	99	0	8	16	11	7	50	92	99	0	0	0	50	9	2	0	2	16	0	0	48	2	0	0	38	0	0	0	36	17	0	0	1	58	1	0	0	0	0	0	4	0
TgΔhfb4-1	1	1	120	2	0	0	0	99	0	6	14	4	0	46	92	57	0	0	0	47	11	0	11	3	14	0	0	65	0	0	0	44	0	0	0	12	34	0	0	27	2	8	0	0	0	0	0	0	0
TgΔhfb4-4	1	1	120	2	0	0	0	99	0	8	9	0	4	48	29	31	0	0	0	0	15	1	62	0	19	0	0	24	16	0	0	99	0	0	0	1	0	0	1	1	99	2	0	8	63	1	0	13	11
TgΔhfb4-4	1	1	120	2	0	0	0	99	0	2	13	11	0	22	54	58	0	0	0	5	99	0	76	0	40	0	0	18	0	29	0	99	0	3	0	2	0	0	1	1	95	32	0	1	0	0	0	1	0
TgΔhfb10-2	1	2	120	2	0	0	0	99	0	1	96	54	17	23	60	49	0	0	0	5	11	16	11	10	36	0	0	15	4	0	0	99	1	0	0	0	0	0	0	13	6	7	0	34	0	0	0	1	0
TgΔhfb10-2	1	2	120	2	0	0	0	99	0	0	97	9	35	24	45	41	0	0	0	8	2	4	10	3	10	0	0	12	1	0	0	100	0	0	0	5	0	0	0	31	11	1	0	25	0	0	0	0	0
TgΔhfb10-3	1	2	120	2	0	0	0	99	0	3	91	21	49	21	15	39	0	0	0	0	2	1	2	0	15	0	0	13	0	0	0	66	1	0	0	2	0	1	0	24	1	13	0	45	0	0	0	0	0
TgΔhfb10-3	1	2	120	2	0	0	0	99	0	1	82	0	18	22	18	37	0	0	0	7	1	7	40	0	11	0	0	11	0	0	0	100	0	0	0	4	0	0	0	1	6	29	0	66	0	0	0	0	0
TgΔhfb4Δhfb10-2	1	3	120	2	0	0	0	98	0	18	11	0	0	89	23	80	0	0	0	0	0	2	55	0	2	0	0	44	3	0	0	0	0	0	0	16	0	0	0	10	9	1	0	21	1	0	0	19	0
TgΔhfb4Δhfb10-2	1	3	120	2	0	0	0	7	0	7	1	10	3	91	78	21	0	0	0	4	10	0	12	0	0	0	0	2	8	0	0	0	0	0	0	14	0	0	0	0	18	36	0	0	0	0	0	54	0
TgΔhfb4Δhfb10-11	1	3	120	2	0	0	0	81	0	0	2	7	9	0	21	57	0	0	0	0	4	0	0	0	0	0	0	0	0	0	97	0	0	50	0	30	31	0	2	8	3	0	0	0	2	0	0	20	0
TgΔhfb4Δhfb10-11	1	3	120	2	0	0	0	99	0	3	4	1	12	65	96	68	0	0	0	0	0	8	0	0	0	0	0	2	6	0	0	0	0	9	0	35	0	0	0	8	4	1	0	0	0	0	0	1	0
Th-wt	2	0	120	2	0	0	0	0	0	0	95	0	0	0	12	45	0	0	2	2	19	0	7	0	36	0	0	14	0	0	0	99	1	0	2	0	10	0	0	80	18	16	0	19	0	0	0	0	0
Th-wt	2	0	120	2	0	2	0	0	0	5	99	4	3	99	0	24	3	0	2	9	59	0	7	0	37	0	0	80	0	0	0	99	1	0	0	0	0	0	0	75	36	13	0	29	0	0	0	0	0
Th-wt	2	0	120	2	0	0	0	0	0	0	99	10	8	83	0	21	0	0	0	0	46	0	1	0	21	0	0	74	0	0	0	99	1	0	0	0	3	0	0	61	25	11	0	10	0	0	0	2	0
ThΔhfb4-3	2	1	120	2	0	0	0	1	0	1	98	0	7	70	6	51	0	0	1	1	5	0	8	0	10	0	0	55	0	0	0	16	7	0	2	0	2	0	0	51	28	5	0	0	0	0	0	0	0
ThΔhfb4-3	2	1	120	2	0	0	0	0	0	0	99	1	9	92	0	21	0	0	0	1	10	0	9	0	7	0	0	13	0	0	0	48	1	1	1	0	6	0	0	52	30	22	0	15	9	0	0	4	0
ThΔhfb4-11	2	1	120	2	0	3	0	11	0	1	99	0	4	77	6	72	0	0	0	1	16	0	10	0	19	0	0	19	0	0	0	80	0	0	4	1	0	0	0	33	28	20	0	41	0	0	0	2	0
ThΔhfb4-11	2	1	120	2	0	0	0	1	0	2	99	0	6	73	8	56	0	0	4	2	27	1	11	0	10	0	0	25	0	0	0	33	4	0	0	0	0	0	0	12	29	12	0	22	0	0	0	0	0
ThΔhfb10-2	2	2	120	2	0	1	0	41	0	43	96	17	2	84	8	20	0	0	3	3	35	0	14	0	64	0	0	55	0	0	0	72	0	0	0	0	0	0	0	32	55	36	0	31	0	0	0	6	0
ThΔhfb10-2	2	2	120	2	0	0	0	15	0	7	19	24	6	31	7	37	0	0	1	0	30	0	12	0	41	0	0	63	0	0	0	66	0	0	1	0	13	0	3	49	22	30	0	16	0	0	0	0	0
ThΔhfb10-17	2	2	120	2	0	0	0	11	0	0	66	3	9	45	10	74	0	0	0	5	32	0	5	0	40	0	0	30	0	0	0	47	0	0	0	0	2	0	0	31	26	28	0	10	0	0	0	0	0
ThΔhfb10-17	2	2	120	2	0	0	0	24	0	3	92	3	22	7	0	0	0	0	0	2	16	0	9	0	44	0	0	11	0	0	0	75	0	0	1	0	8	0	0	66	55	28	0	34	0	0	0	1	0
ThΔhfb4Δhfb10-27	2	3	120	2	0	0	0	12	0	0	99	0	1	32	5	38	0	0	0	0	0	0	1	0	30	0	0	43	1	0	0	63	0	0	1	0	3	0	0	37	69	20	0	8	0	0	0	0	0
ThΔhfb4Δhfb10-27	2	3	120	2	0	0	0	12	0	0	99	0	1	32	5	38	0	0	0	0	0	0	1	0	30	0	0	43	1	0	0	63	0	0	1	0	3	0	0	37	69	20	0	8	0	0	0	0	0
ThΔhfb4Δhfb10-30	2	3	120	2	0	0	0	44	0	7	20	0	0	6	5	0	0	0	0	1	4	0	5	1	2	0	0	10	0	0	0	0	0	0	0	0	0	0	0	11	1	1	0	6	0	0	0	0	0
ThΔhfb4Δhfb10-30	2	3	120	2	0	0	0	41	0	0	22	0	0	19	0	4	0	0	0	5	64	0	3	0	48	0	0	11	0	0	0	99	1	0	0	0	0	0	0	0	5	7	0	1	0	0	0	0	0
Tg-wt	1	0	144	1	0	0	0	0	0	1	25	29	58	54	28	76	0	0	57	61	95	35	69	31	89	0	10	90	0	0	5	0	56	1	15	47	1	0	6	63	76	94	0	32	0	0	1	49	0
Tg-wt	1	0	144	1	0	1	0	1	0	2	11	19	47	93	25	77	0	0	63	98	84	48	66	37	97	0	9	89	0	0	1	0	59	8	33	49	1	0	4	79	78	97	0	24	0	0	0	62	0
Tg-wt	1	0	144	1	0	0	0	0	0	2	62	50	25	87	48	74	0	0	62	98	79	35	60	34	89	0	3	84	0	0	6	0	67	18	32	32	0	0	1	63	82	97	0	36	0	0	0	61	0
TgΔhfb4-1	1	1	144	1	0	0	0	1	0	2	0	30	76	52	10	3	0	0	11	44	39	35	95	10	68	4	8	31	0	0	14	84	22	34	16	52	55	0	15	40	41	47	0	45	0	0	0	53	0
TgΔhfb4-1	1	1	144	1	0	0	0	0	0	1	0	21	55	48	5	43	0	0	11	43	44	34	76	9	41	1	12	26	0	0	13	47	11	13	16	29	46	0	16	48	40	34	0	39	1	0	0	32	0
TgΔhfb4-4	1	1	144	1	0	0	0	0	0	3	0	2	30	36	23	69	0	0	2	0	21	40	1	18	31	0	0	14	3	0	16	0	4	14	17	24	31	0	17	30	1	17	0	30	72	0	0	26	0
TgΔhfb4-4	1	1	144	1	0	0	0	0	0	0	0	2	47	40	10	30	0	0	0	0	0	17	18	6	32	0	5	33	0	0	18	0	0	19	4	10	28	0	24	38	5	55	0	33	22	0	0	33	0
TgΔhfb10-2	1	2	144	1	0	2	0	16	0	16	5	23	27	79	37	39	0	0	0	88	82	33	74	30	16	1	5	61	0	0	7	0	40	4	3	34	7	0	10	52	83	91	2	30	0	0	0	48	0
TgΔhfb10-2	1	2	144	1	0	0	0	0	0	12	0	36	31	83	40	36	0	0	1	60	51	27	69	37	65	0	12	60	0	0	8	1	27	5	10	50	14	0	12	59	70	81	0	33	0	0	0	44	0
TgΔhfb10-3	1	2	144	1	0	1	0	4	0	4	24	11	41	62	32	58	0	0	4	69	54	21	49	34	50	2	10	53	1	0	9	88	32	4	12	33	7	0	20	58	78	84	0	35	2	0	1	30	0
TgΔhfb10-3	1	2	144	1	0	0	0	0	0	4	17	21	34	60	27	39	0	0	5	66	69	34	27	23	53	1	7	43	0	0	7	13	41	4	4	43	5	0	11	49	86	74	0	40	0	0	0	27	0
TgΔhfb4Δhfb10-2	1	3	144	1	0	0	0	0	0	3	0	3	46	16	3	16	0	0	0	0	43	4	10	8	23	2	4	17	0	0	4	0	0	33	12	31	23	0	13	18	0	1	0	3	39	0	0	76	0
TgΔhfb4Δhfb10-2	1	3	144	1	0	0	0	0	0	2	0	1	19	1	5	48	0	0	0	0	51	35	68	5	45	0	2	27	7	0	12	0	4	14	21	37	23	5	14	19	14	25	0	9	57	0	0	35	0
TgΔhfb4Δhfb10-11	1	3	144	1	0	0	0	0	0	0	1	0	2	9	0	26	0	0	0	0	4	0	0	2	62	0	9	14	0	0	0	0	0	0	0	0	2	0	0	20	28	0	0	4	0	0	0	0	0
TgΔhfb4Δhfb10-11	1	3	144	1	0	0	0	0	0	0	0	0	6	26	4	15	0	0	0	0	37	2	0	0	35	0	0	9	0	0	7	0	0	0	0	0	13	0	10	5	22	5	0	8	0	0	0	0	0
Th-wt	2	0	144	1	0	6	0	97	0	4	0	6	0	52	0	0	0	0	42	65	49	16	45	4	55	2	5	57	0	0	4	53	14	6	40	23	48	0	7	11	57	59	0	48	0	0	1	37	0
Th-wt	2	0	144	1	0	4	0	98	0	11	0	14	0	45	0	20	0	0	23	44	52	16	48	13	66	1	6	52	1	0	4	15	24	4	33	15	25	0	8	14	85	75	1	66	0	0	0	26	0
Th-wt	2	0	144	1	0	10	0	99	0	6	0	20	6	55	0	13	0	0	9	75	52	28	34	14	54	1	14	61	1	0	5	32	16	12	28	24	26	0	10	36	71	68	3	46	0	0	1	54	0
ThΔhfb4-3	2	1	144	1	0	7	0	93	0	6	0	6	8	66	0	28	0	0	20	34	38	18	26	4	52	1	11	26	0	0	5	65	23	6	20	16	29	0	5	8	60	46	1	36	0	0	1	27	0
ThΔhfb4-3	2	1	144	1	0	3	0	99	0	13	0	7	2	52	0	31	0	0	19	27	31	11	22	3	25	1	6	36	0	0	4	66	16	7	22	19	26	0	1	1	61	53	1	46	0	0	0	36	0
ThΔhfb4-11	2	1	144	1	0	11	0	95	0	8	1	9	0	44	0	32	0	0	17	57	44	20	48	9	63	1	3	33	0	0	9	67	15	4	18	23	22	0	2	30	72	60	2	62	0	1	2	40	0
ThΔhfb4-11	2	1	144	1	0	6	0	88	0	7	5	6	4	45	0	26	0	0	29	43	50	15	44	12	69	2	4	46	1	0	5	63	11	5	20	20	26	0	4	19	60	59	2	52	4	2	1	42	0
ThΔhfb10-2	2	2	144	1	0	8	0	41	0	10	0	5	0	6	0	2	0	0	23	35	21	13	31	0	14	1	7	11	0	0	4	17	15	8	24	17	20	0	7	11	37	33	1	38	0	0	0	33	0
ThΔhfb10-2	2	2	144	1	0	3	0	75	0	12	0	4	0	21	0	1	0	0	6	36	36	17	35	1	32	1	9	14	0	0	3	28	19	5	18	24	31	0	7	2	63	41	0	38	0	0	0	28	0
ThΔhfb10-17	2	2	144	1	0	1	0	61	0	7	0	9	0	19	0	6	0	0	2	12	41	14	33	5	34	1	9	26	1	0	4	17	15	7	25	19	24	0	7	13	67	44	1	40	0	0	0	29	0
ThΔhfb10-17	2	2	144	1	0	1	0	76	0	9	0	5	0	5	0	0	0	0	14	46	59	17	38	4	25	2	7	9	1	0	1	18	14	6	24	29	24	0	3	0	24	20	0	53	0	0	1	29	0
ThΔhfb4Δhfb10-27	2	3	144	1	0	0	0	71	0	3	0	5	4	41	0	0	0	1	15	26	32	12	32	4	34	1	4	4	0	0	2	28	22	4	18	18	21	0	5	7	24	62	1	39	0	0	1	24	0
ThΔhfb4Δhfb10-27	2	3	144	1	0	1	0	78	0	4	0	6	5	37	0	4	0	0	16	48	33	13	21	3	33	1	5	25	0	0	4	29	12	5	18	19	23	0	6	2	32	49	2	32	0	0	1	23	0
ThΔhfb4Δhfb10-30	2	3	144	1	0	0	0	66	0	11	0	0	2	43	0	10	0	0	30	83	41	19	22	5	30	0	8	24	2	0	6	64	14	3	27	10	16	0	0	5	67	66	1	46	0	0	2	25	0
ThΔhfb4Δhfb10-30	2	3	144	1	0	0	0	30	0	13	0	1	1	32	0	0	0	0	23	73	40	17	28	3	40	1	2	0	1	0	2	7	21	7	21	22	15	0	3	0	54	58	2	44	0	0	0	34	0
Tg-wt	1	0	144	2	0	0	0	99	0	13	74	0	1	25	5	4	0	0	1	0	1	1	3	1	0	0	0	0	0	0	0	99	0	0	30	0	0	0	0	13	14	1	0	0	1	0	0	0	0
Tg-wt	1	0	144	2	0	0	0	99	0	35	88	0	11	0	41	10	0	0	0	0	1	8	0	17	0	0	0	2	0	0	3	100	4	0	12	6	0	4	0	6	20	0	0	13	7	0	0	0	2
Tg-wt	1	0	144	2	0	0	0	99	0	5	36	3	4	3	12	18	0	0	2	0	4	7	2	3	6	0	0	2	0	0	0	99	1	0	0	0	0	0	0	13	7	1	0	0	0	0	0	2	0
TgΔhfb4-1	1	1	144	2	0	0	0	99	0	0	89	0	1	46	86	96	0	0	0	53	25	0	3	0	13	0	0	24	1	11	5	13	0	0	0	31	1	0	0	5	57	2	0	2	0	5	0	4	0
TgΔhfb4-1	1	1	144	2	2	4	0	99	0	3	24	0	0	49	93	55	0	0	0	51	13	0	13	1	5	0	0	41	4	43	0	50	0	0	0	24	9	0	0	5	37	59	0	0	0	9	0	1	0
TgΔhfb4-4	1	1	144	2	0	0	0	99	0	8	2	3	3	14	25	29	0	0	0	0	5	1	8	0	2	0	0	16	4	0	0	100	0	0	0	0	0	0	0	0	91	0	0	1	3	0	0	0	0
TgΔhfb4-4	1	1	144	2	0	0	0	99	0	5	10	22	0	57	46	61	0	0	0	1	99	0	52	0	26	0	0	12	0	76	0	99	0	1	0	2	0	0	1	3	94	30	0	3	65	0	1	16	0
TgΔhfb10-2	1	2	144	2	0	0	0	83	0	0	87	13	6	15	9	26	0	0	0	0	2	2	2	0	26	0	0	7	5	12	0	100	1	0	0	0	0	0	0	8	6	0	0	8	0	1	0	2	0
TgΔhfb10-2	1	2	144	2	0	0	0	99	0	0	99	6	13	12	1	15	0	0	0	1	0	0	6	2	5	0	0	0	0	0	0	99	0	0	0	2	0	0	0	10	10	1	0	0	0	0	0	2	0
TgΔhfb10-3	1	2	144	2	0	0	0	95	0	1	64	1	11	8	2	21	0	0	2	0	2	0	0	0	7	0	0	11	0	0	0	6	1	0	0	0	0	0	0	11	3	6	0	0	0	55	2	0	0
TgΔhfb10-3	1	2	144	2	0	0	0	99	0	0	59	1	3	10	5	21	0	0	0	0	1	1	20	0	8	0	0	5	2	4	0	86	0	0	0	0	0	0	0	4	2	23	0	1	0	0	0	0	0
TgΔhfb4Δhfb10-2	1	3	144	2	0	0	0	3	0	10	0	0	0	80	16	74	0	0	0	0	0	5	3	0	1	0	0	6	2	0	0	0	0	0	0	37	0	0	0	5	16	0	0	9	0	0	0	3	0
TgΔhfb4Δhfb10-2	1	3	144	2	0	0	0	0	0	11	7	9	4	97	31	24	0	0	0	0	2	3	12	0	0	0	0	0	0	0	0	0	1	0	0	11	0	0	0	1	15	0	0	0	0	0	0	43	0
TgΔhfb4Δhfb10-11	1	3	144	2	0	0	0	8	0	0	0	0	7	0	10	25	0	0	0	0	0	0	0	0	2	0	0	0	0	0	99	0	0	4	0	29	7	0	0	1	1	0	0	0	79	0	0	11	0
TgΔhfb4Δhfb10-11	1	3	144	2	0	0	0	70	0	0	0	0	0	45	94	63	0	0	0	0	0	6	0	0	0	0	0	0	2	0	0	0	0	1	0	42	0	0	0	7	0	0	0	1	16	0	0	1	0
Th-wt	2	0	144	2	0	0	0	1	0	0	94	0	3	39	15	48	0	0	3	4	21	0	5	0	27	0	0	11	0	0	0	40	0	0	1	0	14	0	0	68	20	16	0	4	99	0	0	0	0
Th-wt	2	0	144	2	0	0	0	0	0	0	99	3	40	21	2	12	0	0	1	8	44	0	1	0	20	0	0	21	0	0	2	84	0	0	0	0	0	0	0	66	12	7	0	3	6	0	0	1	0
Th-wt	2	0	144	2	0	0	0	0	0	0	99	0	7	34	6	4	0	0	0	0	29	0	3	0	12	0	0	7	1	0	0	66	0	0	0	0	0	0	0	35	25	9	0	4	1	0	0	0	0
ThΔhfb4-3	2	1	144	2	0	0	0	3	0	5	99	0	4	0	4	33	0	0	0	2	2	0	5	0	13	0	0	44	0	0	0	32	2	0	0	0	0	0	0	28	18	3	0	0	2	0	0	0	0
ThΔhfb4-3	2	1	144	2	0	0	0	0	0	1	99	5	18	20	0	16	0	0	0	2	0	0	10	0	12	0	0	10	0	0	0	17	1	0	2	0	0	0	0	46	16	10	0	7	85	0	0	0	0
ThΔhfb4-11	2	1	144	2	0	0	0	2	0	0	99	0	22	23	10	50	0	0	0	1	8	3	5	0	15	0	0	7	3	0	0	25	0	0	1	0	0	0	0	25	13	13	0	1	46	0	0	1	0
ThΔhfb4-11	2	1	144	2	0	0	0	0	0	5	94	0	7	1	11	65	0	0	5	5	8	1	3	0	4	0	0	21	0	0	0	30	2	0	2	0	0	0	0	18	22	13	0	10	16	0	0	0	0
ThΔhfb10-2	2	2	144	2	0	0	3	20	0	13	98	4	14	35	0	7	0	0	0	0	18	0	0	0	42	0	0	22	7	0	0	35	0	0	0	0	0	0	0	26	30	22	0	7	0	0	0	5	0
ThΔhfb10-2	2	2	144	2	0	0	0	19	0	12	99	25	13	56	8	35	0	0	0	0	16	0	2	0	28	0	0	26	0	22	0	35	0	1	1	0	2	2	4	55	12	16	0	3	0	4	0	0	1
ThΔhfb10-17	2	2	144	2	0	0	0	8	0	0	71	0	14	26	7	30	0	0	0	4	17	0	1	0	19	0	0	34	2	0	0	42	0	0	0	0	0	0	0	47	18	19	0	3	24	0	0	1	0
ThΔhfb10-17	2	2	144	2	0	0	0	20	0	0	96	0	16	26	0	0	0	0	1	1	6	0	1	0	10	0	0	0	0	0	0	44	0	0	0	1	0	0	0	16	38	6	0	6	0	0	0	1	0
ThΔhfb4Δhfb10-27	2	3	144	2	0	0	0	13	0	0	97	0	4	27	7	28	0	0	0	0	2	0	0	0	18	0	0	23	1	0	0	32	0	0	4	1	0	0	0	52	43	2	0	0	0	0	0	0	0
ThΔhfb4Δhfb10-27	2	3	144	2	0	0	0	14	0	0	99	0	3	33	7	13	0	0	2	3	0	0	0	0	30	0	0	6	2	0	0	23	0	0	1	0	0	0	0	53	33	13	0	0	0	0	0	0	0
ThΔhfb4Δhfb10-30	2	3	144	2	0	4	0	28	0	5	14	0	0	6	2	0	0	0	0	0	5	1	14	1	3	0	0	7	1	0	0	14	0	0	0	0	0	0	0	5	15	5	0	0	0	0	0	0	0
ThΔhfb4Δhfb10-30	2	3	144	2	0	0	0	50	0	0	31	0	0	4	0	42	0	0	0	3	16	0	0	0	23	0	0	0	0	0	0	52	0	0	0	0	5	5	0	6	18	6	0	3	0	0	0	1	0
Tg-wt	1	0	168	1	0	0	0	0	0	2	36	20	52	59	28	74	0	0	51	63	95	34	80	32	87	0	9	78	0	0	5	27	53	3	17	55	2	0	8	69	90	95	0	41	0	0	1	57	0
Tg-wt	1	0	168	1	0	0	0	31	0	2	20	12	42	88	22	75	0	0	57	98	85	44	71	38	97	0	9	86	0	0	4	86	50	7	41	41	1	0	6	78	92	96	0	31	0	0	0	65	0
Tg-wt	1	0	168	1	0	0	0	0	0	0	80	42	29	84	45	73	0	0	66	98	82	40	67	32	85	1	3	79	0	0	7	55	63	13	43	32	0	0	1	70	78	97	0	42	0	0	1	62	0
TgΔhfb4-1	1	1	168	1	0	0	0	0	0	0	0	23	59	43	10	12	0	0	7	38	37	29	94	10	47	4	6	30	0	0	22	82	16	29	12	27	54	0	15	39	32	36	0	43	2	0	0	47	0
TgΔhfb4-1	1	1	168	1	0	0	0	1	0	1	0	20	49	43	11	42	0	0	9	42	41	34	73	7	32	2	13	24	0	0	21	47	12	13	14	28	43	0	16	40	32	26	0	38	0	0	0	32	0
TgΔhfb4-4	1	1	168	1	0	0	0	0	0	1	0	2	29	40	34	83	0	0	1	1	19	37	1	15	29	0	0	16	2	0	15	0	3	13	18	24	27	0	17	27	0	14	0	29	70	0	0	25	0
TgΔhfb4-4	1	1	168	1	0	0	0	0	0	0	2	0	40	46	15	37	0	0	0	0	1	13	12	6	21	0	4	34	0	0	14	0	0	10	2	8	29	0	21	35	5	53	0	31	69	0	0	29	0
TgΔhfb10-2	1	2	168	1	0	2	0	43	0	14	58	41	29	75	38	43	0	0	3	85	79	32	71	27	33	1	5	63	0	0	7	2	44	5	5	36	7	0	11	57	82	89	3	40	0	0	0	51	0
TgΔhfb10-2	1	2	168	1	0	0	0	0	0	14	50	35	40	85	38	41	0	0	1	58	51	30	73	37	64	0	12	61	0	0	11	59	28	12	10	48	20	0	16	68	71	78	0	36	0	0	1	46	0
TgΔhfb10-3	1	2	168	1	0	1	0	6	0	7	35	22	43	54	30	60	0	0	5	63	51	21	47	34	46	2	10	53	1	0	14	90	29	4	14	30	23	0	17	60	75	82	0	38	3	0	1	40	0
TgΔhfb10-3	1	2	168	1	0	0	0	0	0	4	18	21	36	55	27	43	0	0	3	61	61	35	26	23	52	2	7	42	0	0	11	93	37	4	5	40	8	0	12	50	80	76	0	45	0	0	1	28	0
TgΔhfb4Δhfb10-2	1	3	168	1	0	0	0	0	0	1	0	2	41	16	3	16	0	0	0	0	35	4	4	5	21	1	2	17	0	0	5	0	0	31	11	30	25	1	14	20	0	0	0	4	39	0	0	62	0
TgΔhfb4Δhfb10-2	1	3	168	1	0	0	0	0	0	5	0	6	17	0	10	45	0	0	0	0	45	36	60	4	42	0	2	23	3	0	9	0	3	13	19	42	20	5	16	21	12	19	0	8	51	0	0	23	0
TgΔhfb4Δhfb10-11	1	3	168	1	0	0	0	0	0	0	1	0	0	5	1	33	0	0	0	0	4	0	0	0	45	0	6	10	0	0	0	0	0	0	0	0	0	0	0	24	23	0	0	3	1	0	0	0	0
TgΔhfb4Δhfb10-11	1	3	168	1	0	0	0	0	0	0	0	0	1	25	6	18	0	0	0	2	39	4	0	0	10	0	0	9	0	0	5	0	0	0	0	0	11	0	12	9	16	6	0	4	15	0	0	0	0
Th-wt	2	0	168	1	0	6	0	97	0	7	65	11	7	53	0	38	0	0	42	76	55	21	51	6	76	2	4	62	1	0	4	76	15	8	40	25	59	0	7	28	61	61	0	49	0	2	1	44	0
Th-wt	2	0	168	1	0	4	0	98	0	8	77	16	1	45	0	49	0	0	22	45	63	18	49	13	76	1	7	61	1	0	6	77	25	5	35	16	28	0	21	30	88	79	1	65	0	0	2	27	0
Th-wt	2	0	168	1	0	11	0	99	0	6	32	19	11	53	1	57	0	0	8	75	59	27	36	14	57	1	13	64	1	0	4	74	16	11	28	22	26	0	14	56	70	71	3	48	0	0	1	55	0
ThΔhfb4-3	2	1	168	1	0	6	0	93	0	6	72	5	16	66	0	38	0	0	20	34	39	19	28	4	59	2	11	34	0	0	4	63	24	6	20	16	30	0	7	20	65	49	1	37	0	0	1	34	0
ThΔhfb4-3	2	1	168	1	0	4	0	99	0	13	44	9	18	43	0	39	0	0	16	34	32	11	27	5	31	1	6	37	0	0	4	68	19	7	22	21	31	0	2	29	69	54	1	46	18	0	0	41	0
ThΔhfb4-11	2	1	168	1	0	10	0	96	0	8	3	9	8	36	0	49	0	0	15	56	50	20	49	11	67	2	6	32	0	0	8	70	16	4	18	22	22	0	2	39	74	58	1	59	19	1	2	42	0
ThΔhfb4-11	2	1	168	1	0	6	0	87	0	7	83	6	7	45	0	53	0	0	29	43	53	21	45	14	74	2	6	47	1	0	5	60	13	5	19	20	27	0	5	42	68	57	1	55	20	1	1	47	0
ThΔhfb10-2	2	2	168	1	0	8	0	46	0	9	8	10	10	19	0	9	0	0	22	32	35	13	34	0	22	1	6	13	0	0	4	35	18	8	23	18	21	0	7	28	46	38	1	41	0	0	0	35	0
ThΔhfb10-2	2	2	168	1	0	4	0	78	0	15	6	12	13	41	0	13	0	0	6	35	41	20	34	6	39	1	8	14	0	0	3	35	20	7	18	25	36	0	8	14	67	41	0	39	0	0	0	28	0
ThΔhfb10-17	2	2	168	1	0	1	0	61	0	6	0	10	20	23	0	8	0	0	2	14	46	14	36	7	33	1	7	29	1	0	3	32	17	7	24	20	25	0	8	23	69	42	0	40	0	0	0	31	0
ThΔhfb10-17	2	2	168	1	0	2	0	78	0	9	76	5	1	27	0	6	0	1	13	49	58	18	41	4	32	2	7	14	1	0	2	29	15	6	24	29	26	0	3	3	38	27	0	57	0	0	1	32	0
ThΔhfb4Δhfb10-27	2	3	168	1	0	0	0	70	0	4	0	6	15	43	0	10	0	0	12	26	34	15	34	10	40	1	8	20	0	0	2	39	22	4	17	18	25	0	9	18	46	58	1	36	0	0	1	28	0
ThΔhfb4Δhfb10-27	2	3	168	1	0	1	0	88	0	5	0	7	15	35	0	14	0	0	17	47	33	16	23	6	37	1	6	29	0	0	4	30	13	5	18	19	23	0	7	28	40	47	1	36	0	1	1	25	0
ThΔhfb4Δhfb10-30	2	3	168	1	0	4	0	72	0	12	2	0	10	45	0	17	1	0	29	85	44	23	38	9	37	10	8	25	0	0	8	72	16	7	27	12	19	0	1	7	74	65	1	47	1	0	2	27	0
ThΔhfb4Δhfb10-30	2	3	168	1	0	0	0	38	0	15	21	1	2	31	0	0	0	0	19	69	44	20	31	7	38	3	9	0	1	0	5	28	19	6	22	25	36	0	6	5	52	54	2	44	1	0	1	37	0
Tg-wt	1	0	168	2	0	0	0	99	0	12	62	0	2	6	6	4	0	0	3	12	1	3	2	1	0	0	0	5	0	0	0	71	0	0	3	4	0	0	0	3	2	1	0	34	0	0	0	5	0
Tg-wt	1	0	168	2	0	0	0	68	0	15	78	0	7	4	21	8	0	0	0	1	6	1	0	18	0	0	0	2	0	0	2	12	3	0	3	0	0	0	0	2	2	0	0	65	1	0	0	0	0
Tg-wt	1	0	168	2	0	0	0	99	0	4	18	0	7	8	15	17	0	0	3	0	8	7	7	8	5	0	0	6	0	0	0	43	5	1	2	0	9	0	0	13	10	1	0	49	0	11	0	0	0
TgΔhfb4-1	1	1	168	2	0	0	0	99	0	5	9	0	1	53	31	72	0	0	0	57	4	1	2	0	2	0	0	9	5	0	13	14	2	0	0	45	1	0	0	3	31	2	0	1	0	0	0	0	0
TgΔhfb4-1	1	1	168	2	0	0	0	98	0	2	16	0	0	42	83	56	0	0	0	51	11	0	17	5	7	0	0	7	0	12	6	45	0	0	0	32	10	0	0	3	3	1	0	0	99	0	0	3	0
TgΔhfb4-4	1	1	168	2	0	0	0	99	0	6	2	6	2	36	5	15	0	0	0	0	5	2	12	0	0	0	0	11	4	16	0	99	0	1	0	0	0	0	0	0	87	0	0	3	0	2	0	0	0
TgΔhfb4-4	1	1	168	2	0	0	0	99	0	5	6	16	1	47	30	17	0	0	0	2	98	1	30	0	3	0	0	2	0	75	0	99	0	0	0	2	0	0	0	0	94	27	0	2	2	0	0	14	0
TgΔhfb10-2	1	2	168	2	0	0	0	56	0	0	33	2	12	17	1	0	0	0	0	0	2	0	1	0	6	0	0	3	4	0	0	97	0	0	0	0	0	0	0	5	5	0	0	0	0	0	0	0	0
TgΔhfb10-2	1	2	168	2	0	0	0	99	0	0	41	7	6	6	0	23	0	0	0	1	0	1	0	2	3	0	0	6	0	0	0	40	0	0	0	2	0	0	0	0	6	0	0	0	0	0	0	0	0
TgΔhfb10-3	1	2	168	2	0	0	0	92	0	0	28	0	7	7	0	2	0	0	0	0	1	0	0	0	7	0	0	0	0	0	0	1	1	0	0	0	0	0	0	10	4	5	0	0	0	1	0	1	0
TgΔhfb10-3	1	2	168	2	0	0	0	99	0	0	30	2	1	6	5	7	0	0	0	0	2	1	28	0	1	0	0	0	0	21	0	5	0	0	0	0	0	0	0	4	5	17	0	0	0	0	0	0	0
TgΔhfb4Δhfb10-2	1	3	168	2	0	0	0	0	0	9	11	0	1	82	16	45	1	0	0	0	0	4	0	0	1	0	0	2	3	0	0	0	0	0	0	56	0	1	0	0	10	0	0	15	1	0	0	0	1
TgΔhfb4Δhfb10-2	1	3	168	2	0	0	0	0	0	9	0	8	1	19	36	16	0	0	0	0	8	1	12	0	0	0	0	0	1	0	0	0	1	0	0	24	0	0	0	2	13	0	0	1	0	0	0	1	0
TgΔhfb4Δhfb10-11	1	3	168	2	0	0	0	2	0	0	0	1	0	0	40	27	0	0	0	0	3	0	0	0	1	0	0	0	0	1	98	0	0	4	0	10	22	0	0	0	4	0	0	0	57	0	0	7	0
TgΔhfb4Δhfb10-11	1	3	168	2	0	0	0	0	0	1	0	0	0	31	72	9	0	0	0	2	0	1	0	0	0	0	0	0	2	0	0	0	0	0	0	65	0	0	1	0	1	1	0	0	34	0	0	0	0
Th-wt	2	0	168	2	0	0	0	0	0	1	32	0	15	16	30	28	0	0	2	3	14	0	3	0	8	0	0	7	0	0	0	15	0	0	0	0	0	0	0	43	8	14	0	0	88	0	0	0	0
Th-wt	2	0	168	2	0	0	0	0	0	1	21	0	57	1	0	9	0	0	0	6	11	0	1	0	7	0	0	5	1	0	1	20	0	0	0	0	0	0	2	57	6	4	0	3	99	0	0	1	0
Th-wt	2	0	168	2	0	0	0	0	0	0	67	0	20	3	1	4	0	0	0	0	7	1	2	0	7	0	0	2	1	0	0	22	0	0	0	0	0	0	0	22	10	4	0	1	92	0	0	2	0
ThΔhfb4-3	2	1	168	2	0	0	0	1	0	0	25	0	0	0	0	14	0	0	0	2	4	0	4	0	3	0	0	26	0	0	0	33	0	0	0	0	0	0	0	31	16	5	0	1	36	0	0	0	0
ThΔhfb4-3	2	1	168	2	0	0	0	0	0	1	53	2	6	0	0	1	0	0	0	9	1	0	10	0	9	0	0	8	0	0	0	8	1	0	1	0	1	1	0	20	11	4	0	6	49	0	0	0	0
ThΔhfb4-11	2	1	168	2	0	0	0	0	0	0	96	1	30	0	0	34	0	0	0	0	5	2	4	0	8	0	0	2	4	0	0	11	0	0	1	0	0	0	0	18	10	12	0	0	20	0	0	0	0
ThΔhfb4-11	2	1	168	2	0	0	0	0	0	0	15	0	14	3	1	21	0	0	3	2	2	1	1	0	1	0	0	4	0	0	0	32	4	0	0	0	0	0	0	19	17	11	0	4	0	0	0	0	0
ThΔhfb10-2	2	2	168	2	0	0	0	12	0	1	89	0	11	19	0	12	0	0	0	2	19	0	0	0	26	0	0	11	1	0	0	7	0	0	1	0	0	0	0	21	17	10	0	3	31	0	0	0	0
ThΔhfb10-2	2	2	168	2	0	0	0	9	0	4	27	0	7	14	0	7	0	0	0	0	1	0	0	0	12	0	0	1	0	0	0	22	0	0	1	0	0	0	1	39	7	14	0	1	9	0	0	0	0
ThΔhfb10-17	2	2	168	2	0	0	0	3	0	0	98	0	10	12	0	37	0	0	0	1	5	0	0	0	4	0	0	11	1	0	0	13	0	0	0	0	0	0	0	37	14	17	0	0	49	0	0	0	0
ThΔhfb10-17	2	2	168	2	0	0	0	16	0	0	19	0	37	2	1	0	0	0	1	0	2	0	0	0	3	0	0	0	0	0	0	29	0	0	0	0	0	0	0	38	16	1	0	1	22	0	0	1	0
ThΔhfb4Δhfb10-27	2	3	168	2	0	0	0	9	0	0	99	0	8	0	0	11	0	0	0	1	1	0	2	0	6	0	0	3	0	0	0	8	0	0	3	1	0	0	0	43	20	2	0	1	8	0	0	1	0
ThΔhfb4Δhfb10-27	2	3	168	2	0	0	0	2	0	0	96	0	0	6	3	1	0	0	1	2	0	0	0	0	4	0	0	4	3	0	0	15	0	0	0	0	0	0	0	39	21	4	0	0	26	0	0	0	0
ThΔhfb4Δhfb10-30	2	3	168	2	0	6	0	20	0	3	15	0	2	0	1	0	0	0	1	0	0	1	10	0	1	0	0	6	0	0	0	4	0	0	0	0	0	0	0	0	8	2	0	0	0	0	0	0	0
ThΔhfb4Δhfb10-30	2	3	168	2	0	0	0	7	0	0	4	0	0	0	0	29	0	0	0	2	0	0	0	0	8	0	1	3	0	0	0	0	0	0	0	0	0	2	0	12	1	6	0	1	0	0	0	0	0
[truncated: 51 more columns]
